# Supplementary material for: A Reference Pan-Genome Approach to Comparative Bacterial Genomics: Identification of Novel Epidemiological Markers in Pathogenic Campylobacter
Source: PLoS One. 2014 Mar 27;9(3):e92798. doi: 10.1371/journal.pone.0092798 (PMC3968026; doi:10.1371/journal.pone.0092798)
Supplement: File S1 — Scripts to calculate core genome rarefaction and pan-genome accumulation. The file contains R scripts and an example input file. (ZIP) [file pone.0092798.s002.zip › readme.txt]

# =========================================================
# R scripts to generate core genome rarefaction and pan
# genome accumulation curves.
# Script by Leonardos Mageiros, February 2014
# =========================================================
# The input format is shown in sample_input.csv included
# in this archive. 1=gene present/0=gene absent; 
# 1 column= 1 genome.
# =========================================================
# Requests should be made to s.k.sheppard@swansea.ac.uk 
# Visit our lab website: http://www.sheppardlab.com/
# =========================================================
# Associated publication: Meric et al. (2014) A reference 
# pan-genome approach to comparative bacterial genomics: 
# identification of novel epidemiological markers in 
# pathogenic Campylobacter
# =========================================================
