# Supplementary material for: A Reference Pan-Genome Approach to Comparative Bacterial Genomics: Identification of Novel Epidemiological Markers in Pathogenic Campylobacter
Source: PLoS One. 2014 Mar 27;9(3):e92798. doi: 10.1371/journal.pone.0092798 (PMC3968026; doi:10.1371/journal.pone.0092798)
Supplement: File S1 — Scripts to calculate core genome rarefaction and pan-genome accumulation. The file contains R scripts and an example input file. (ZIP) [file pone.0092798.s002.zip › sample_input.csv]

1	1	1	1	1	1	1	1
0	1	1	1	1	1	1	1
0	0	1	1	1	1	1	1
0	0	0	1	1	1	1	1
0	0	0	0	0	0	1	1
