# Supplementary material for: A Reference Pan-Genome Approach to Comparative Bacterial Genomics: Identification of Novel Epidemiological Markers in Pathogenic Campylobacter
Source: PLoS One. 2014 Mar 27;9(3):e92798. doi: 10.1371/journal.pone.0092798 (PMC3968026; doi:10.1371/journal.pone.0092798)
Supplement: File S2 — Core genome alignment (FASTA format) for the 192 genomes used in this study. Core genes shared by all 192 isolates were aligned in a gene-by-gene manner (see methods) and concatenated. (GZ) [file pone.0092798.s003.gz]

Archive with 1 entries (1 files):
- BIGSdb_1613_1381779103_93499.fas
