# Supplementary material for: A Reference Pan-Genome Approach to Comparative Bacterial Genomics: Identification of Novel Epidemiological Markers in Pathogenic Campylobacter
Source: PLoS One. 2014 Mar 27;9(3):e92798. doi: 10.1371/journal.pone.0092798 (PMC3968026; doi:10.1371/journal.pone.0092798)
Supplement: File S2 — Core genome alignment (FASTA format) for the 192 genomes used in this study. Core genes shared by all 192 isolates were aligned in a gene-by-gene manner (see methods) and concatenated. (GZ) [file pone.0092798.s003.gz › BIGSdb_1613_1381779103_93499.fas]

>213
ATGATAAAAAAAGTAAAAGAAGTGTTAAATAATTCAATTTTTTTTATACCAAATTATCAA
AGAGATTATGCTTGGGAAGAAAAAAATTTAGATGATTTGTGGGAAGATTTATTAGAGGCT
GAACAAGCAGTAAGTGATCAAATGGGTCATTTTTTAGGAACTATAGTTGTATCTAAGAAT
TCTAAAAATCCAGAAATCTATGATATTATAGATGGGCAACAAAGAATTACAACAATTTTT
ATGTTACGGTATGCTTTAAATTTTAGAACGCAAAATTCTCAAAGAAATATTGTATATTTT
TGTGATGATAATGATAATTTTAGACTTCAAGTTCAAGATGAAAATAAATTGTTTTTTAAT
GAAGTTCTAAAACAAGCAGAAAATAATAAAATTAATATAGAGTTAGAAAATAAGGCACAA
ACACAAGGACAGCAAAAACTTTATAAAGTCTTTAAAGCAATTTGGAGTTATGTTGCAAGT
TTGGAATCTGATAAAGCTTTAAAATTATTTAATATCATTGGAAATATGTCTATAATGTGG
CTAGAAGAGCAAGACTCTGGAAAAGCTATTAGAATGTTTCAAACAGTTAATGATAGAGGT
ATCCCACTTTTAATTTTAGACAAATTAAAATCTTTATTGATTTTATATTCAAATAAGTAT
TGTAAAGGGGAATTAGATGAGGTTATTAATGAAAGATTTGGAAAAATTTTTAAGATTAGC
ATGAATATTAAAAAGCATAAGACTATTCACTCTTTAGGTGATGTTCAATTTTATCAAGAA
TTAGAGGCAAGAATTTTTAATTATCATTCCTTAGGAGTGAAAGAAATTGCACATTATAGA
AATAGTGCCAATATACATTATAATGAATTAAAGAGAGTGTTGAAAAATAAAGATAAAACT
AAAGAAGAATTTAAAAAATGGTTAGACGATTATTCCAAAGACTTATTGCAATTTTTTGAA
ACTTTTTTAAAAATTCTTGAAAAGACACAAGATAATATTGAGATGTTTAAAATTTTTATG
ATACTAAAAATTAATCCTTATTTTTATTCTTCTCTTATTAGATTGGAAATGAATAATATA
TTAGATGATGAATGTTTAAGACTTTTTTCACAAGCAGAAATTATATTTTATTCCTTTGGA
CAAACTAATGATTCTACTGCTTTTAAACTTGGCGAGGTAACAGAATCAAAAGATGAATTT
AAAAATAGAATTATTGATGATTGTAATAAATGTATAAAAAGAGCAGGTTATTATGATATA
AATGAATTTATAAGCGAAATTAGTGAAGATAATTATGAATGGGGTAAATATTTTCACTAT
TTATTTTTAACATATAATAATGTTGGAATTGAAGAGTGTATGAAATTAATAGATGAAAAA
ATTTATGCTTTTACTATTGAACATATTATACCTCAAAATATAATAAATAATGGTCTATTA
AAAAATTATAAATTTGAAAATGAAGATGATTTTAATAAACTAAAAAATACTTTTGGAAAT
TTAATTCCTTTAGAAAAAATTTTAAATAGCATTTGTAGCGATCGTAGTCTTTTAGATAAG
AAAGAATACTATAAAAAATCAAAATTATCTTGTAATTTATCTTTTGCCAATGATGAAAAT
TTTTTAAATTTTGAAAAAAAACAAATTATTAAAAGAAATGAAGATTTTACTAAATGGGCT
AGAAAATTTTTTGTAGATTTTTTGAAAATCACACAAAAATAA------------------
------------------------------------------------------------
------------------------------------------------------------
------------------------------------------------------------
------------------------------------------------------------
------------------------------------------------------------
------------------------------------------------------------
------------------------------------------------------------
------------------------------------------------------------
------------------------------------------------------------
------------------------------------------------------------
------------------------------------------------------------
------------------------------------------------------------
------------------------------------------------------------
------------------------------------------------------------
------------------------------------------------------------
------------------------------------------------------------
------------------------------------------------------------
------------------------------------------------------------
------------------------------------------------------------
------------------------------------------------------------
------------------------------------------------------------
------------------------------------------------------------
------------------------------------------------------------
------------------------------------------------------------
------------------------------------------------------------
------------------------------------------------------------
------------------------------------------------------------
------------------------------------------------------------
------------------------------------------------------------
------------------------------------------------------------
------------------------------------------------------------
------------------------------------------------------------
------------------------------------------------------------
------------------------------------------------------------
------------------------------------------------------------
------------------------------------------------------------
------------------------------------------------------------
------------------------------------------------------------
------------------------------------------------------------
------------------------------------------------------------
------------------------------------------------------------
------------------------------------------------------------
------------------------------------------------------------
------------------------------------------------------------
------------------------------------------------------------
------------------------------------------------------------
------------------------------------------------------------
------------------------------------------------------------
------------------------------------------------------------
------------------------------------------------------------
------------------------------------------------------------
------------------------------------------------------------
------------------------------------------------------------
------------------------------------------------------------
------------------------------------------------------------
------------------------------------------------------------
------------------------------------------------------------
------------------------------------------------------------
------------------------------------------------------------
------------------------------------------------------------
------------------------------------------------------------
------------------------------------------------------------
------------------------------------------------------------
------------------------------------------------------------
------------------------------------------------------------
------------------------------------------------------------
------------------------------------------------------------
------------------------------------------------------------
------------------------------------------------------------
------------------------------------------------------------
------------------------------------------------------------
------------------------------------------------------------
------------------------------------------------------------
------------------------------------------------------------
------------------------------------------------------------
------------------------------------------------------------
------------------------------------------------------------
------------------------------------------------------------
------------------------------------------------------------
------------------------------------------------------------
------------------------------------------------------------
------------------------------------------------------------
------------------------------------------------------------
------------------------------------------------------------
------------------------------------------------------------
------------------------------------------------------------
------------------------------------------------------------
------------------------------------------------------------
------------------------------------------------------------
------------------------------------------------------------
------------------------------------------------------------
------------------------------------------------------------
------------------------------------------------------------
------------------------------------------------------------
------------------------------------------------------------
------------------------------------------------------------
------------------------------------------------------------
------------------------------------------------------------
------------------------------------------------------------
------------------------------------------------------------
------------------------------------------------------------
------------------------------------------------------------
------------------------------------------------------------
------------------------------------------------------------
------------------------------------------------------------
------------------------------------------------------------
------------------------------------------------------------
------------------------------------------------------------
------------------------------------------------------------
------------------------------------------------------------
------------------------------------------------------------
------------------------------------------------------------
------------------------------------------------------------
------------------------------------------------------------
------------------------------------------------------------
------------------------------------------GTTTGTATGATAGCTATT
GCCATAGTAGCTCTTAGT-GGCATTACCACTACCCAATTGAAAATCTAA-----ATGTTT
TTACCTGGTATA------GCTGCTATGCTTTTGATGCCTTTGATGCTTTATTTTCTCTCT
CCGCTAGAAATTAAATCCACGCCTAATGCTTCTACTTTTGCTAAAGATAAATTAAAAGAA
CTTGTAAAAATGAAAAATAGTGAAAAAATCATGCTCAGTGTTTTTGTCTCGCTTTTACTT
TTATGGGCTGGAGCTTTGGG--TTTGTTTTTT-------TGGAATTTCT----CTTGA--
---------ATGGGACTTGGGGAAATTTCTATTATGATATTTTTAAGCCTTGC--TTTTT
TATATACACACTATTTCTTTGCTTCCATTACAGCTCATATATCAGCAATG--TTTTTTGT
TTTTTATAGTGCAG--CTTGCCTTAGGAGCACCACCACTTTTTTATGCTTTTATTATGAT
AGCTTCAGGTAATGTTATGATGGCATTAACTCACTATGCAATAGGAACAGCTCCTGTTAT
TTTTGGAACAGGCTGTGTAACTCTTAAAAAATGGTGGAGTACAGG--TTTTGTGATTTCC
ATAGTTGATATAGTAGTGATGATAGCTGTTGGGCTTGTTTAGTGGAAAATTTTAGGATTT
TATTAAATGAGGCCAGAAAATTACGTAGCATTTTTCACTGTTTGTGGATTTTTTATAGGA
CTTGCATTTAGCATTATTAGTATAGATGAAGCCTTTGATATACTGATTTTTACTTGTTTT
ATTACTTTTATGTTTTATGTTTTTGTTCATATTGCTATTATGAATTTTATAGATGTAAAG
AAAATTAGTGGCAGAATCTTTAATAAACACGATTATGAAAAAACTAGCAATAATATTATC
AACGATTTAGTTATTCGTGAAAAGAAAATGGATATAATTTTAGAAAAGCTCAATGAAGAA
AGAGAAGAGCTAAAGAAAAATGAATTCAAAGAAAGACGAAGAAATGCTAAAAGAGCCGCC
TAAATGTTACATGCTTTGTTTTTATTGGCTTGGCCTTTGGTAATTTATCTGAGCTATAAA
TTTATAATGCTAAATATCAATCAATTAGAAAAAGATAGCAAACTATAA-----ATGA--T
TGTATTGT----------------------------------------CATCTGATGATA
AAAAGAGGTTTAA--AAAGTATTTAGTAGATTTTTTTCACAATGC------TTACAATGG
GAACAAATTGTCATCTAAAGATGAGGTAGTTAATTT---TAATTTTTTTAAAAAATATGA
TT------TTTACGTTG-ATTTGAG--TTATGGAAAAGG------------AAATGTAGC
-------------------------------TAAAAT-----CCCATGGATTATATTTAT
AAGAATG----GATACTCAAGAATATAAAGCTTCTTATGGTGTTTATGTGTATTGTGGTA
TAAAAAGAGAAAATAGAGAAATTGTTGTTTGTATTGGAGAAAGTGAAGATAAGACAGTCA
--------ATTATTTAGCAAGAAATAAAGTCGATGAGTATAATGCACAATTTAATCATCA
A------------GTTTATAATTATTCAAAT------TTAAGCAATGATATTAATTTAAT
TGTGGAT-AAAATTATTTTAAATATG-----CAATGGTTTAAAGAATTACCTCTAAATGA
GATTCAAG-ATATAAATATTAATACGCTTGAAA-----GTAAAAGCTTAGAAGT------
-------GGAAA----ATAATGTGCAACAAATATCAAGTAA-AATG-----GAAAAT---
-AAAAATATGCCTTTAAATCAAATTCTTTATGGGTCTCCAGGGACAGGAAAAACTTATCA
TACTATAGATAAAGCTTTGGAAATTTT------GGGCAAAAATTTAGAAAG------TAG
AGATG-----------ACAAAAAAGCAAAATTTGATGAGTATGTCAAAAAGGGACAAATA
GTATTTACTACTTTTCATCAAAGCTATGGATATGAAGAATTTGTAGAAGGTATAAAGCCT
CGCATAGATAGCAAAGAAAATTCTAAAGAAATAGAATATGAAATAAAAGATGGAATTTTT
AAAGAACTTTGCGAAAAAGCTTTGGATAATTATGAGAATAGTATCTTAAATGCAGATGAG
TTGAATAAAAAAATAGAATTAAAAGAAAAGGTTGAAAATTTTTTAAATTGGCTTTTGGAA
ACAAATGAGCCTATTGGTAAAACAAAGGGTGGAAATTTCTTTGTTGTTGAAATTGATAAT
AAAACAATTGTGATTTATAGTGAAGGCGTAGAGAGATTCGATGGAATTTTTAATTTAAAT
TTATCTATATTTATGGAATTATTAAAATGCAAAGATGAATTTAACAATGCTACTGAAATG
TTTAAAAAGGTATTTAATAGAGATTATGCTGATAGAACTCATACTTATTACTTTAATTTA
GTGAAAAAATTTAAAGCATATGAAGAAAAACAATTAACCGCAAAGATTGAAAATAATAAA
AACAATGATAATTCTTTAAAACCTTATATAATCATCATCGATGAAATCAATCGTGGTAAT
GTAAGTAAGATTTTTGGTGAGCTTATAACCTTGATAGAAGCTAGCAAAAGGATAGGTGAA
AAAGAAGAGTTAAAAGTGACTTTGCCTTATAG---------------TGGCAAAGAA---
TTTGGAGTACCTAAAAATGTTTATATCATAGGCACTATGAATACAGCCGATAGAAGCATA
ACTTCTCTTGATACAGCTTTAAGAAGAAGATTTGAATTTATTGAGATGATGCCTGATGTG
AGCAAATTATCTATGGA---------TTGTGAAGGTATTAA-------------------
---------------------------------TTTACAAGAAT-----------TATTA
AAAGCTATAAACACTCGTATAGAATATTTACTAGATAGAGAAAAAACCATAGGTCATGCA
TTTTTTGTAAGT---------------------------------------GTTGAAAAT
TTAGAAGAT------------------------TTAAAAAAAGTTTTTCAAAATAAAATT
ATTCCGCTTTTGCAAGAGTATTTTTATAATGATTATGCTTTGATTAATGAGGTTTTAAAT
GATAATGGTATGATTTTTGAAGATAAAAAAGATGATAAATATCTTCAAAAAATAAAAAAT
CTAGATAGTGTTAATAGCGAGAGAAGTATTTATAATATTGCTTCATTTGATGATAAAATT
TGGGATAAAATAGAAATATATCAA------ATGAACACATTCTGGATAAAATTTAAAGAT
ATTTTAGAACTTGTAGTATTTAAGCATTCTATTTTTGCTTTGCCTTTTTTATTTTCCTCT
ATGATTGTAGCATCAAAACTTGTAAATGACACTGCTTGGTTTGGTTTTAAGGCGTTGATT
TTAGGCATTATTTGTGCGGTAAGTGCAAGAAATTTTGCCATGGCTACAAATCGTTTAATG
GATGAAGATATAGATAAGGATAATCCTCGTTGTGCAAATCGCCCTAATGTCAGTGGAAAA
ATAGGTAGAAAAAGCGTATGGATTTTTATCATTATTAATGCACTTATTTTTATATCATGT
TCTTATTTTATTAATACCTTGGCCTTTTATTTGTCTTTTCCTGTGCTTTTGGTATTGGCT
ATTTATTCAGCTTTTAAGCGCTTTAGTTCTTTAGCACATTTAGTTTTAGGATTTTGTTTA
GGACTTGCGCCTATTGCAGGAAGTGTTATAATTATGGGTGAAATTCACATTTATAGCGTT
ATTTTATGTTTAGGTGTAACTTTTTGGACAGCTGGGTTTGATCTGCTTTATTCTTTACAA
GATATGGAGTATGATAAAAAAATAGGACTTCACTCTATTCCTGCTAAATTTGGTTCAAAG
GCTACTTTATTTATATCAGCTTTTTGCCATATTTTAGCGGTATTATTTTGGCTTCTTTTT
GTGTGGGAAGTTTGGGGTGTAGCACTTGGAAAAATAGCACTTATTGGGGTAATTATAAGC
GGTATTATTTTAGCCTTGGAACATAAAATTGTTCACAAGAATTTTGCTCATATTGATAGA
GCATTTTTTACTCTAAATGGTTATTTAAGTATTATCTTTTTTATTTTTATTTGGATTGAT
TTATTATGGAATTAG-ATGAAACTAAAATTATCTTTTTGTACATTAATGGCATTTGGTTT
TTCTAACTATC-TTTTTGC-TTCAGCTATTGATCCAAAG--TTATTTTCAAGAATATCTT
GA-GTGAAAGATGGTAAAAAAATAGAAAATGTAAGTTTGATTTCTAAGACTAATGTGGGT
TATGTAAGCTATAAAAATTCTTTTGATGATAAAAATAATTGTGATAAGAGAATTGAAGAA
ATGCAAAATAGCAAGGATTTGTATTTTTCTCAAAATGGAAGTATAAATTTAAATAGCGAT
GTGGATTTAGGCGCTAGTGTTTTAAA-TTTGATAAAAATTCAAATTGGCAAATAA--ATG
GCTTTTGAGCAAAAGCTTTAAAATACCCAAAATGCTAAGATAGAAAAGGTTTATTTTAGT
GTAAATTTAAATCTTGATCATTCTGATGTTACTTTGCAAAACACATTTTTTAGTGGTAAT
ATCAAAGGTATCAATGATACGC--AAAAAAATCTTGCGATTAAAGATTCTTTGCTTGAGT
CTCATATACAAATGAGCAATCTTCAAGTAG-AAAAAAGTGCTATTTATAGGAAAGTTGAT
GCAAAAAAAATTAAGTGCAAATAA--TTAGGTTATAGAAAAGCTTATGATAAATTTTATC
TTGAGCCGAGTTTGGAATTTATCAGTGGTTATGTAGGAGCTATGGA--TCTAAAAGGAGA
TATTGCTAGTTTAAAACGATTTTCTTATATTCCTTTAGTCGTAAAAACAGCATTTTTCAT
AGGAAGTCAAAATTAA-TTGTATGCGGATCCGATTAAAGCAGGAGATCAAATCTTGGAGG
ATCAAGCAAGTCAGAGAAGATATGAAGG-AAAAAAGATCAAAGAATGTTTATAAATGAAG
CCTAAATATCATTTTTTAAATAATGCAAGATATGCTTTAGAAGGGATTTTTGCTTTATTT
AAAAATGAAATGGCGTTTAGAATTGAACTTTGTATTATTATCCCTGCGATAGTTTTTAGT
TTTTTCTTAAAAGTTAGTTTTTTGGAGCATTTATTATTGGTAAGTGTTTTAATGCTTATT
TTAATTATAGAGGCTTTAAATTCGGCTATTGAAGCTTGTGTTGATTTGATTACAAATGAA
TGGCATGAAAAAGCAAAAATCGCTAAAGATTGTGCGAGTACGGCAGTGTTTTTTAGTGTG
CTTTTAGCTCTTTTTGTTTGGAGTTTTATTTTATATAGCATTTACTTATGA---------
------------------------------------------------------------
------------------------------------------------------------
------------------------------------------------------------
----------------------------------TTGAATATCTTAAATGGCAAGATTAT
AGAGCTTTTAAATGAGGGTGAGATTGTCATCGTTAAGATCAGTATTAAAGAGCATATTTT
TAAAGTTTTAATGCTTGATCTTCATTCTTTGCAAGATCTTAAAATAGGTACAAAAATTCA
AGTGCTTTTTAAAGAACACGAACTTGGCTTTGCCTTGCCTCATTCTATTTTAAGTGTGGA
AAATTCATTTCTAGCAAGGATTAAAAGTATTAAAAAGGGCAAAATTCTATATCATATCTT
TTTTGATTTTGAGGGTGATGAAATTTCTAGCATTATCGCTAAAGAAAAAGCCTTAGAGCT
TAAGCTCGAAGAAGGACAAGAATGGCTTTGCTTTGTCAAGGAAAACGATATCATTTTAAA
GGCTATTTATGGATAA-ATGGAATGGTTTTATTTGTTTTTAGCTACTGCCTGTGAAATTT
TTGGCGTGGTGATCATGAAAGAACTTATAAGCACTAAAAACAAGCTTTACCTTTTAGCTT
TGATAGTGTGTTTTGGATTTTCTTTTACTTTTTTAAGCTTAAGTATGCAAAATATCGCTA
TGAGCGTTGCTTATGCTATATGGACAGGAGCTGGAACCGCTGGTGGGGTAATGATAGGAG
TGC-TTTTTTATAAAGAAAGTAAAAGTTTTTTGAAACTTTTTTTAATCGCTGTGATTATT
ACTTGTACAGCGGGTTTAA--------AATTTCTTTCTTGAATGAGTGAAAATGATTTTT
TTAGTAATTCTTTGATTTTAAAACTTACACACACTCTTCGCTCTTGGCGTTTCTAATTGC
AAACCTTTCT-AGCAAAATTTAAAGACAATTATAACAAAGCTAAGATAAAGAAATTTAAA
CAAGCTCTAAAAT----TAGAGCTTGTTTGG-AACCTTATAGTTCAGGTTTAGATGTTTT
CTAAATTTTTTATCGAAAGACCTGTTTTTGCTTCAGTTGTTGCAATTATCATTTCTTTAG
CTGGAGCTATAGGTCTTACAAATTTACCTATAGAACAATATCCTTCTTTAACCCCTCCTA
CAGTTAAAGTAAGTGCAACTTACACAGGAGCTGATGCACAAACCATTGCTTCAACAGTTG
CAAGTCCTATCGAAGATGCAATCAATGGCGCAGATAATATGATTTACATGGATTCAACTT
CAAGTTCTTCAGGAACTATGAGTTTGACTGTTTATTTTGATATCGGTACAGATCCTGATC
AAGCCACCATAGATGTTAATAATAGAATTTCAGCCGCAACTGCAAAAATGCCAGATGCAG
TTAAAAAACTTGGAGTAACAGTTAGAAAAACTTCCTCAACAACACTTGCTGCAATTTCTA
TGTATTCAAGTGATGGCTCAATGAGTGCAGTAGATGTATATAACTATATCACTTTAAATG
TTTTAGATGAGTTAAAAAGGGTTCCAGGAGTTGGAGATGCAAACGCTATAGGAAATCGTA
ATTATTCTTTAAGAATTTGGCTCAAGCCTGATTTATTAAATAAATTTGGAATCACAACTA
CTGATGTAATTTCTGCGGTTAATGACCAAAATGCCCAATACGCAACTGGTAAAATTGGCG
AAGAACCTGTAACCCAAAAATCCCCTTATGTTTATTCAATCACTATGCAAGGAAGACTAC
AAAATCCTAGTGAATTTGAAAACATTATTTTAAGAACAAATAATGATGGATCATTTTTAA
GACTTAAAGATGTAGCTGATGTGGAAATAGGATCACAACAATACAGCTCACAAGGACGAT
TAAATGGCAATGATGCAGTTCCAATTATGATCAATCTTCAATCAGGGGCAAACGCATTGC
ATACAGCAGAACTTGTTCAAGCCAAAATGCAAGAACTTTCAAAAAATTTTCCAAAAGGTT
TAACATATAAAATTCCTTACGATACAACAAAATTTGTAATAGAATCAATCAAAGAAGTTG
TTAAAACTTTTGTTGAAGCTCTAATTTTAGTTATCATTGTTATGTATATGTTCTTAAAGA
ATTTCCGTGCAACACTTATTCCTATGATAGCTGTACCTGTTTCATTGTTAGGAACTTTTG
CTGGACTTTATGTTTTAGGTTTTAGTATTAACTTGCTTACGCTTTTTGCTTTAATTTTAG
CCATAGGGATCGTTGTAGATGATGCGATTATAGTTGTAGAAAATATTGATAGGATTTTAC
ATGAAAATGAGCAAATAAGCGTAAAAGATGCTGCTATCCAAGCGATGCAAGAAATTAGCT
CTCCGGTTATTTCAATTGTTCTTGTGCTTTGTGCTGTTTTTGTACCAGTTTCTTTTATAT
CAGGTTTTGTTGGAGAGATTCAAAGACAATTTGCTCTTACCTTAGCTATATCTATAACCA
TATCAGGTTTTGTTGCTCTTACCTTAACACCTTCTTTATGTGCACTCTTTTTGCGACGCA
ATGAAGGAGAGCCATTTAAATTTGTAAAGAAATTTAATGATTTTTTTGATTGGAGTACCT
CTGTATTTAGCGCAGGAGTAGCATATATCCTAAAAAGAACCATTCGTTTTGTTTTAATTT
TTTGTATTATGCTTGGAGCAATTTTTTATCTCTATAAAGCAGTACCAAATTCTTTAGTTC
CTGAAGAAGATCAAGGTTTGATGATTAGCATTATTAATCTTCCTTCAGCTTCAGCACTCC
ATAGAACAATTTCAGAGGTTGATCACATAAGCCAAGAAGTTTTAAAAACTAATGGAGTTA
AAGATGCAATGGCTATGATAGGATTTGATCTTTTTACAAGTTCACTCAAAGAAAATGCCG
CTGCAATGTTTATAGGTTTGCAAGATTGGAAAGATAGAAATGTAAGCGCTGATCAAATTA
TAGCCGAACTTAATAAAAAATTTGCTTTTGATCGCAATGCTTCAAGTGTATTTATAGGCT
TACCTCCTATACCTGGATTAAGTATCACAGGCGGTTTTGAAATGTATGTTCAAAACAAAA
GCGGAAAAAGCTATGATGAAATACAAAAAGATGTAAATAAACTTGTTGCTGTGGCCAACC
AAAGAAAAGAGCTATCAAGAGTAAGAACAACCCTTGATACAACTTTCCCTCAATATAAGC
TTATAATTGATAGAGATAAATTAAAACACTACAATCTTAACATGCAAGATGTTTTTAACA
CGATGAATGCAACTATAGGCACTTATTATGTTAATGATTTTTCTATGCTAGGTAAAAATT
TCCAAGTAAATATCCGCGCAAAAGGTGATTTTAGAAATACACAAGATGCGTTAAAAAATA
TTTTTGTAAGATCAAATGATGGAAAAATGATACCACTTGATTCTTTCTTAACTTTACAAA
GAAGTTCAGGGCCTGATGATGTAAAACGATTCAACCTTTTCCCAGCAGCACAAGTTCAAG
GTCAACCCGCACCAGGTTATACTTCAGGTCAAGCTATAGAAGCGATTGCTCAAGTAGCAA
AAGAAACTTTAGGGGATGATTATTCCATAGCTTGGAGTGGATCAGCTTATCAAGAAGTTT
CTAGTAAAGGAACAGCAAGTTATGCTTTTGCTTTAGGTATGATATTTGTCTTTTTAATTC
TAGCTGCTCAATATGAAAGATGGCTTATACCTTTAGCAGTCGTAACAGCTGTACCTTTTG
CGGTATTTGGATCATTTTTATTGGTATATTTAAGAGGATTTAGCAATGATATATATTTTC
AAACAGGACTTTTGCTCTTGATTGGACTTTCAGCTAAAAATGCTATCTTAATCGTAGAAT
TTGCAATGGAAGAGCGCTTTAAAAAAGGTAAAGGAGTTTTTGAAGCAGCTGTTGCAGCAG
CAAAACTTCGTTTTCGTCCTATCATAATGACTTCTTTGGCATTTACTTTTGGGGTCTTAC
CAATGATTTTCGCAACAGGAGCAGGAAGTGCTTCAAGACACTCTTTAGGAACAGGGCTTG
TTGGTGGAATGATCGCAGCATCAACTTTAGCGATATTCTTCGTGCCTTTATTTTTCTATC
TTTTAGAAAATTTTAATGAATGGCTAGAT-AAAAAAAGAGGTAAGGTTCATGAATAA-AT
GATATTAAAAAATCTAATAAAAACATT--TCAAATCCTT--GATTTTA---ATAAA-AGT
GATAATTGTATAGAAAAAAGCTTAAAAGCGGGTTTTATTTA----AATTTA-GCAATTTC
ATCTTGTATGGTTTGTTCTATATGAAGCAATTCTTCATGAG---TTGATTAAA--TTAGA
GAAAAGCATCATTTTTCCTTTATGTTTTAATATTTTA-TTTTCAAGTATAATGAAAAACT
ATAAATATTTTAAGC-TTTTTATAGTAAAATACGCTTTATTTTAA---TTGATA-TTTTT
ATACAAAATAGT-TAAATTGGAACAGTATTTGCTTGTTAATATT-AAAAATTATAAAAAG
GATAAAAAATGA------------------------------------------------
------------------------------------------------------------
------------------------------------------------------------
------------------------------------------------------------
------------------------------------------------------------
------------------------------------------------------------
------------------------------------------------------------
----------------------------------------------------------AT
GTTTTCTAAGATTTTCTCATCTCTTAGTCTTGCAAATGCGTTTAAAGGCTTTTTATTTAA
ACGCATTTCAAGCCCTATGCAAAGTGCTCGTATTATCAGTATGGTTTTAGATATAAAAAA
TGCTTTTAATGACAGCAAAGAT-CAAGCAAGTAGTATTTGCAAAACTTTGGATTTGATAA
TAAATTTTAAAAAAGAACACCCGCAGGATTTTAACGAGTTGTTTGAAATTTTAAAAGATC
TCATACAAGAATACGAGCAAAATCCTAATGAAATCAAGCAAAATCTCAAAGAAATCCTAA
AATAA-------------------------------------------------------
------------------------------------------------------------
------------------------------------------------------------
------------------------------------------------------------
------------------------------------------------------------
------------------------------------------------------------
------------------------------------------------------------
------------------------------------------------------------
------------------------------------------------------------
------------------------------------------------------------
------------------------------------------------------------
------------------------------------------------------------
------------------------------------------------------------
------------------------------------------------------------
------------------------------------------------------------
------------------------------------------------------------
------------------------------------------------------------
------------------------------------------------------------
------------------------------------------------------------
------------------------------------------------------------
------------------------------------------------------------
------------------------------------------------------------
------------------------------------------------------------
------------------------------------------------------------
------------------------------------------------------------
------------------------------------------------------------
------------------------------------------------------------
------------------------------------------------------------
------------------------------------------------------------
------------------------------------------------------------
------------------------------------------------------------
------------------------------------------------------------
---------------------------------------GTGGAAA-TAGGAGAAGCAGA
TGCTAGAAGTAGTGGTTTGCGTTGTATTGTAAGTGATAATTTTAAGACAATGAATATTTG
TGTAAATGCAAAATAGGTGGAAACGCCTTGCTCCATCCCGAACCAAGAAGCTAAGCACAT
CGTGGGTGATGATACTACGCCTTACTGGCAGGGGGAAAGTAGCTCATTGCGGACTTGTTA
A-----------------------------------------------------------
------------------------------------------------------------
------------------------------------------------------------
------------------------------------------------------------
------------------------------------------------------------
------------------------------------------------------------
------------------------------------------------------------
------------------------------------------------------------
------------------------------------------------------------
------------------------------------------------------------
------------------------------------------------------------
------------------------------------------------------------
------------------------------------------------------------
------------------------------------------------------------
------------------------------------------------------------
------------------------------------------------------------
------------------------------------------------------------
------------------------------------------------------------
------------------------------------------------------------
------------------------------------------------------------
------------------------------------------------------------
------------------------------------------------------------
------------------------------------------------------------
------------------------------------------------------------
------------------------------------------------------------
------------------------------------------------------------
------------------------------------------------------------
------------------------------------------------------------
------------------------------------------------------------
------------------------------------------------------------
------------------------------------------------------------
------------------------------------------------------------
------------------------------------------------------------
------------------------------------------------------------
------------------------------------------------------------
------------------------------------------------------------
------------------------------------------------------------
------------------------------------------------------------
------------------------------------------------------------
------------------------------------------------------------
------------------------------------------------------------
------------------------------------------------------------
------------------------------------------------------------
------------------------------------------------------------
------------------------------------------------------------
------------------------------------------------------------
------------------------------------------------------------
------------------------------------------------------------
------------------------------------------------------------
------------------------------------------------------------
------------------------------------------------------------
------------------------------------------------------------
------------------------------------------------------------
------------------------------------------------------------
------------------------------------------------------------
------------------------------------------------------------
------------------------------------------------------------
------------------------------------------------------------
------------------------------------------------------------
------------------------------------------------------------
------------------------------------------------------------
------------------------------------------------------------
------------------------------------------------------------
------------------------------------------------------------
------------------------------------------------------------
------------------------------------------------------------
------------------------------------------------------------
------------------------------------------------------------
------------------------------------------------------------
------------------------------------------------------------
------------------------------------------------------------
------------------------------------------------------------
------------------------------------------------------------
------------------------------------------------------------
------------------------------------------------------------
------------------------------------------------------------
------------------------------------------------------------
------------------------------------------------------------
------------------------------------------------------------
------------------------------------------------------------
------------------------------------------------------------
------------------------------------------------------------
------------------------------------------------------------
------------------------------------------------------------
------------------------------------------------------------
------------------------------------------------------------
------------------------------------------------------------
------------------------------------------------------------
------------------------------------------------------------
------------------------------------------------------------
------------------------------------------------------------
------------------------------------------------------------
------------------------------------------------------------
------------------------------------------------------------
------------------------------------------------------------
------------------------------------------------------------
---------------------------------------------------------ATG
GTATTTTTAATCTCATTGCTTATTATAATTGGTGTTATTTTTGGAATTGATTATGTGTAT
TTTAAAAATCAAGATTTAAAAGCGCAAGTTAAAAAAGAACAAAAAGAATTAAATTCTAGT
TTAGAGAAAGAAAAAAAAGAATATATAGAAAAACTGTTTAAAACAAAATAGATGGAAGAA
TTTTATCCATATACTTTAACAATCCATCTTCTTTGTGCTATTTTGTTTATAGGTTATTTG
TTTGTTGATGTATTTGTTTTGGGTGTAGTTAAAAAGAAAAATACTAATTTTGACAAAAGT
CTTTTTAGTGCTACTGGGGTTAAAATAATGCCTTTTGTGGTTCTTTTGCTTTTTTTAAGC
GGAGGTGCTTTGGCAGGTTTTCATTTTAAACCTTTAAATTTACTTTTTGCTGTAAAAATT
ATTTTGGCTTTTGGAATTTTATCTTTAGTTGTTTTTTCTTTATTTTGTCATTTTATATTA
AAGAAGAAAAATCCACTCGGTGTTTTTATCCACCCTTTTGTATTTGTGCTTTGTATCGCG
ATAGTAATACTGGCTAAATTAATGAATTATTTTTTTATACCTTGCTAA------------
------------------------------------------------------------
------------------------------------------------------------
------------------------------------------------------------
------------------------------------------------------------
------------------------------------------------------------
------------------------------------------------------------
------------------------------------------------------------
------------------------------------------------------------
------------------------------------------------------------
------------------------------------------------------------
------------------------------------------------------------
------------------------------------------------------------
------------------------------------------------------------
------------------------------------------------------------
------------------------------------------------------------
------------------------------------------------------------
------------------------------------------------------------
------------------------------------------------------------
------------------------------------------------------------
------------------------------------------------------------
------------------------------------------------------------
------------------------------------------------------------
------------------------------------------------------------
------------------------------------------------------------
------------------------------------------------------------
------------------------------------------------------------
------------------------------------------------------------
-----------------------------------ATGTTTAAAACTATAGGATTTAAGG
TTTCTGCTGCAATTTTTGTGGTGTTGCTTATAAGTTTCATTGTAATGCAAGTGATTTTAA
ATTTGGATTTTAAAAATACTGCCAATAAAATGAGCAGGGCAAA-TTTAAATACCGTAAGT
ACTTCTGTTTTTCAAACAATGAGAATGGCTATGAATTTAGGAGATCCTGAAAAAATTAAA
GAAGCCATTGAAGATGTAAAAAGTATAGAGGGTATTAGTGATATTAAAATTTATCCTTCA
AAAGATACTATAGATCTTTTTGAGATGAAAG-CCCCTCAAATTTCAAATGATAAGCGTAT
TATAGAACAATTTTCAAATCCTAA---AATTCAAGCTTTGGAAGAAAATATAAATGGTGT
TGTGTATTTAAGATTGATACGCCCTTTGATTGCAGATGAAAGTTGTGTTACTTGTCATG-
AAATGCTAATGCAGGAAGTGTGATTGGGGTTATGGATATATCACATTCTTTAGAAGGTGT
TTAAAAAGATATAAGCAAAACCGGTCAATCTTATATTATAATATTTACTATTGCTTTGAT
TTTTACCCTTTGTGGTGGTTCTTTTAATGCTTAAAGTTGTTGTTGGAAAGCCCGTTTTAG
AGCTTTTAAATCATGCTAAAGAATTAGCTCAAGGAAGCGGCAATTTTAAAAGCTCGTATT
TCAGTTAAAGGTCAAGATGAAATTGCTTTAGCTTGTGGATATATCAATCAATTTATCGAA
AAAACTCACAAGGCAGTTAGCAGTGCAAGTCATAATTTAAAAAATGTAGAAAAACAAAGC
AATCTTTTAAATTCAAATGCTATTT--TTAAGTGATATCAGTTCACAAAGTCATAAGCAA
ATAGATCAAAGTTTTAAACTTGGTGCAAATGTTGGCAATGAACTTAGA-GAACTTGCTAG
TTTGTCAAATAAGGCAAATAGTGCCAATGAAAAATCCTTTTTATTATTAGAGCAAATGCT
TAAATCTTTGTTTAATGTTGCTAATAAAGTATCAATAGTATCCCAAAATGAAAATGAATT
GG-CTAAAAAAGTTGAAAACATGGTCAATCAAGCAGGTAATATACAAAAAGCAACTCAAA
TGATGGATAAGATCGCAGATAAAACAAAATTACCATCCCTAAATGCTGGCATAGAAGTAG
CTAGGGCTGGTGCATTTGGACTAGGTTTTTCTGTAATTGCTGAGGATGATAGGCAGTTGG
CTCAGAACAGTGAAGAATTTTTGGGAAATGTAGCTCAAATTACAAAAGAGCTTTTGCAAA
GTATTAATGAGGTTAACGCAGAAT-----------------TAAAGAAAAATACTCAAAG
TATACAAGCTTTAAATGATGACACCGCTTT---------ATTGGTTGATGATACTAATGA
GGTTAAATTATG----TAACGAAGATGCTAGGGCTTTGGTAACTCAATGTACTGAAAAAA
TAAAAATTTCCCAAGAGAATATATAAAATTTACTTTCTCGTATGCAAGAAAATGTTGAAG
T-AAGTGAAAAGAAT--------------------------GAAGAAATTTCTAAAATTC
TACTTCAAGTTG------TAGATGAGTTAAAAATAGTGTGTCATAATC------------
--------------------------------TCGAAAGCGAACTTAACCAATTTTAAAT
TTAA--------------ATGCTTAAAAAAATCATTTCTTTATATAAAAGATACTCGATT
TCTAAAAAATTGGTTTTAGATAATGAGCATTTCATTAAGGAAAATAAAAACATCTATGGA
AAAAAACATAAGGGCTTTTTTGACCTTGATGAAAAGGCTAAGGATGTGAAATCACCCCTT
AATCCTTGGGGATTTATCAGGGTTAAAAATGAAGCTTTAACCCTAAGAGTTTCTTTAGAA
AGTATACTACCTGCTTTACAAAGAGGAATTATAGCTTACAACGACTGTGATGATGGGAGT
GAAGAGCTTATTTTAGAATTTTGCAAGCAATATCCCAACTTCATTGCTAAAAAATATCCT
TATAAAGTAGATCTAGAAAATCCTAAAAATGAAGAAAATAAACTTTACTCTTATTACAAT
TGGGCAGCATCTTTTATACCCTTAGATGAGTGGTTTATAAAAATCGATGTGGATCATTAC
TACGATGCCAAGAAGCTTTATAAGAGTTTTTATAGGATTGATCAAGAAAATAAAGCCTTA
TGCTACCCAAGAATTAATTTTATAATCTTAA---ATGGAAATATTTATGTGCAAAATAGT
------GGAAATTATGGATTCATAGGGGGGGGGGGATCAACTCTTGATTAAAAGAAGAAA
TAGTAGCTTTATAGAAAGAAGGGTTTCAAAAAAAAGCCAATGGATAGATCCTAAGGGACT
TATAGAAGAACTCTACTCCGAGCAACAAGTCTTATCTCAAGGAGTGAAAATACTACAAGC
TCCCCTACTTCAGTGGCATTTTCCTGCCTTAAAATACCGCCGAAACGATTACCAACAATA
TTTAGATATCTTGAGTTTAGAAGAATTTCAGGCCTTTCATCGTAAGAGCAAAGAGGCTAA
AAAAATAGACTTTGCCATGCT------AAAACGCCCTGTAATCGAGCAAATATTAAAGAA
ATTTCAA-GGAGAGATAAAATGA-----TTGACAAAAAATGAAGAAAAAGCCTTACGCGT
AAAATACCTAAGAAATCTTGAAAAATTTTTCAATGGCGCTATATCTGCACTTAAAAAAGA
AGATTTTGATAAAACTAAATTTGAAGAAAGAATGTTAAAAAATGCTAAATTTTTTGAAAA
AAATCCCGCGGTAAATCTTAACTCAACCTATGCAAAAAATCTTGAATTTTTTGTCAATGC
TTGTTTAGATTTTTCCAAAGAAAAAAACGAGCTTTTAAATCTTGCCAATGCTTTAGATAA
GCAAAAAAAACAAGGTGAGAAAAAAGAAAAACATAAAAATTATTTAAAGGATTATGAATG
A-ATGATTTTAGCATTTCTTTTCTTAATTTTCTTCTGTGCTTGCGGATATAAAGGCAACC
CTCAATACACAAGCTATGAACAAAATGGTTCAGTAAAAACCATTAAAAAATACGAACAAT
TACATAGGTGGTAATTGCCTAAACAGTTTGTAGTATTTAAAGTGATCCAACACATTTTTA
TTAACTGCGATTGTGTGATTTACCGTGTTCTGTGGCATCGTTTGAGCTTTGAAAAAAGTG
AGAAGTTGCAGCCTTTAAAAATTACCTAG-------------------------------
------------------------------------------------------------
------------------------------------------------------------
------------------------------------------------------------
------------------------------------------------------------
------------------------------------------------------------
------------------------------------------------------------
------------------------------------------------------------
------------------------------------------------------------
------------------------------------------------------------
------------------------------------------------------------
------------------------------------------------------------
------------------------------------------------------------
------------------------------------------------------------
------------------------------------------------------------
------------------------------------------------------------
------------------------------------------------------------
------------------------------------------------------------
------------------------------------------------------------
------------------------------------------------------------
------------------------------------------------------------
------------------------------------------------------------
------------------------------------------------------------
------------------------------------------------------------
------------------------------------------------------------
------------------------------------------------------------
------------------------------------------------------------
------------------------------------------------------------
------------------------------------------------------------
------------------------------------------------------------
------------------------------------------------------------
------------------------------------------------------------
------------------------------------------------------------
------------------------------------------------------------
------------------------------------------------------------
------------------------------------------------------------
------------------------------------------------------------
------------------------------------------------------------
------------------------------------------------------------
------------------------------------------------------------
------------------------------------------------------------
------------------------------------------------------------
------------------------------------------------------------
------------------------------------------------------------
------------------------------------------------------------
------------------------------------------------------------
------------------------------------------------------------
------------------------------------------------------------
------------------------------------------------------------
------------------------------------------------------------
------------------------------------------------------------
------------------------------------------------------------
------------------------------------------------------------
------------------------------------------------------------
------------------------------------------------------------
------------------------------------------------------------
------------------------------------------------------------
------------------------------------------------------------
------------------------------------------------------------
------------------------------------------------------------
------------------------------------------------------------
-----------------------------ATGAAATTTAAAATTGTTTTAAGACCACCCG
GGCTTAATTTCGCTGCTCAGCCTGCTGCTTTAACAAAATGCGTTAAATTTTGAGTGAAAA
ATCGCAGGGAATTTCTTAAAAAATCCGCTTTTGCCTTAGGGGCTGCTGGAGTGCTTGGTA
GCACGACTTTAGCTCT------AGCTAAAGATGAAGAAAGAAAAGATTTGGTTAAAGGTA
AAAGTAAGAAAAAAGAAGTGCTTTTTCAAAGAAGTGCTAATTGGGAAAAATATTATATAA
AGGCTGAGTAA-------------------------------------------------
------------------------------------------------------------
------------------------------------------------------------
------------------------------------------------------------
------------------------------------------------------------
------------------------------------------------------------
------------------------------------------------------------
------------------------------------------------------------
------------------------------------------------------------
------------------------------------------------------------
------------------------------------------------------------
------------------------------------------------------------
------------------------------------------------------------
------------------------------------------------------------
------------------------------------------------------------
------------------------------------------------------------
------------------------------------------------------------
------------------------------------------------------------
------------------------------------------------------------
------------------------------------------------------------
------------------------------------------------------------
------------------------------------------------------------
------------------------------------------------------------
------------------------------------------------------------
------------------------------------------------------------
------------------------------------------------------------
------------------------------------------------------------
------------------------------------------------------------
------------------------------------------------------------
------------------------------------------------------------
------------------------------------------------------------
------------------------------------------------------------
------------------------------------------------------------
------------------------------------------------------------
------------------------------------------------------------
------------------------------------------------------------
------------------------------------------------------------
------------------------------------------------------------
------------------------------------------------------------
------ATGCTACAAAG-AAAGAAAAATCACTGCTAATTCTTGGCTTGTTAGCAAAAAAG
AGCTTGAAGAAAGAAACTATGATCTAA---------------------------------
------------------------------------------------------------
------------------------------------------------------------
------------------------------------------------------------
------------------------------------------------------------
------------------------------------------------------------
------------------------------------------------------------
------------------------------------------------------------
------------------------------------------------------------
------------------------------------------------------------
------------------------------------------------------------
------------------------------------------------------------
------------------------------------------------------------
------------------------------------------------------------
------------------------------------------------------------
------------------------------------------------------------
------------------------------------------------------------
------------------------------------------------------------
------------------------------------------------------------
------------------------------------------------------------
------------------------------------------------------------
------------------------------------------------------------
------------------------------------------------------------
------------------------------------------------------------
------------------------------------------------------------
------------------------------------------------------------
------------------------------------------------------------
------------------------------------------------------------
---------------------------------TGTAGAAGAAGGGATAAGATGTCTGGA
AAATTGACCTATAAAGAATTAATTATAGAAGTTTTAAAACAAACTAAAAAGCCTTTAAAT
GTGAGTGAAATTTGGCAAAAAGCTCTTGAAAAAGGCTTAGATAAAAAGCTTTCTAGTATA
GGACAAACACCCACTCAAACAATTTGGAATAGGTTGCTTACAGATA-AAATTAAC-----
------------TTTCTTAAAACCTCAATAAAACCTACAACTTTTTGGCTAAAAGAAAGA
GAAAATGAACTTTTAAAGCTTGATAATAAAAATGAAATTACTAACGAAAAACAAGAAAAA
AATAAATTTCATGAAAGAGATTTACACCCCTTGCTTGTAAAATTTTTATATGAAAATTTA
GATTTTAATTTAAATTGCAAAACAATTTACCATGAACAAAGCAAAAAGGGTAAAGGTGGG
GAAGATAAGTGGAATTATCCTGATATTATAGGGGTTTATTTTCCTTATGATGATTATGAA
AAAGAAACCATAACACTTTTAGAAAATATCAAACAAAACAGCTATAAACTTTTTTCTTTT
GAACTTAAAATTGCTTTAAATTTTTCAAATTTAAAAGAATGCTATTTTCAAGCTGTAAGT
AATTCTAGCTGGGCAAATGAAGGCTACTTGGTTGTTTTACAAGAAATTGATAGCGAAGTT
TTAAGCGAGTTAAGACGCTTAAATCAAAGTTTTGGCATAGGAGTGATAAAACTTGAAAAA
GATATTTCAAATTCTCAAATTTTAATTAGTGCAAAAGAAAAAGAACTTGATATTCAAACA
CTAAATATGCTGATCAATAAAAATCCAAATTTTAAAGAATTTATTGATGATATAAACAAA
CAAATTAAAGTGGGCAAAGAAGCAAAAATTCAAGCTAATTTTGATGAAATTAAAAGCGAT
GAAGAAATGGAA------------------------------------ATGAGTTTGTTT
TTAATCACACTAAATGCAAAAGAACGCCTTGTAGTGCTTGATCCTGCAAGCATAGAAACC
CTTTTTATGCTTAAGGCTGAAGATCAAATCGTAGGCATTGCCACTTTACAACACTCAAAT
ATCTATCCTAAAGATCAAACCTCAAAACTTACAAGCGTAGGCACTTTTTCAAATCCTTCA
CTTGAAAAAATAGTAGCACTAAAACCAAGTTTGGTGATTTTAAGCTCTTATTCTTTAAAT
TTAGAAGAAGGACTTAAAAATTTTGGTATCAAAAGTATCAATTTAAAAGCCGAGCGTTTA
GAAGATATAACAAAAAATATCACAACCTTAGGCCAAATCAC---CAAAAAAGAAAAAGAA
GCAGAGCTTTTAAAACAAGAATTTGCTCAAAATTTAAAAAAATTAAGCGATAAACCCCTA
AATAAAAGTGCGATTTATCTTTATTCTAGCAACCCTTTAATGGCCTTTAATGATAATTCT
TTAATAGCTGATATTTTAAGACTTATAGGGATTAAAAATTTAAGTCCGCAAAGTCAAATT
TCAAGACCTGTTATATCAGCAGAATATATACTGAAACAAAATCCAGATATACTCATTCTT
GGAATGGATGTCAAAAATAATCTTTTAGATACAAATGCTTTATTGAAAAATACCAAAGCA
GTTAAAACAGGAAGTATTTATTTTAACAAAGATACACCTATATTATTACGTCTTAGTCCT
AAGATAATAGATAGAATTCAAGAATTTAAAACAAAGCTAGAAAATAACAATTTTTAA--A
GCTTGCTAATGTTACTTAACACGCCTTGCAGGGGGATAGTAGATACAAATTTTG---AAA
GCAAAAGAATTAG------CATAACTTCAACTTTAAAATTTCAAG-AAAAAAAGAAAAAG
TAGAAGCTAAGGCTGAGAAAGAAGAAGCA------------AATAAAGACAATAGCGATT
CTACAAACACAAATA------------CCAATAAAAAAGATAAACTTTTGGATATATCTG
CTTAG-------------------------------------------------------
------------------------------------------------------------
------------------------------------------------------------
------------------------------------------------------------
------------------------------------------------------------
------------------------------------------------------------
------------------------------------------------------------
------------------------------------------------------------
------------------------------------------------------------
------------------------------------------------------------
------------------------------------------------------------
------------------------------------------------------------
------------------------------------------------------------
------------------------------------------------------------
------------------------------------------------------------
------------------------------------------------------------
------------------------------------------------------------
------------------------------------------------------------
------------------------------------------------------------
------------------------------------------------------------
------------------------------------------------------------
------------------------------------------------------------
------------------------------------------------------------
------------------------------------------------------------
------------------------------------------------------------
------------------------------------------------------------
------------------------------------------------------------
------------------------------------------------------------
------------------------------------------------------------
------------------------------------------------------------
------------------------------------------------------------
------------------------------------------------------------
------------------------------------------------------------
------------------------------------------------------------
------------------------------------------------------------
------------------------------------------------------------
------------------------------------------------------------
------------------------------------------------------------
------------------------------------------------------------
------------------------------------------------------------
------------------------------------------------------------
------------------------------------------------------------
-----------------------------------------------ATGATTCAAAGTT
TTACAAGACTTGCAGTTGCTGATAATAGCGGTGCAAAAGAATTAATGTGTATCAAGGTTT
TAGGGGGTAGCAAAAGAAGATACGCTACCGTAGGTGATGTAATCGTTGCATCTGTTAAAA
AAGCTTTACCAAATGGAAAAGTTAAAAAAGGTCAAGTGGTAAAAGCGGTTATCGTTAGAA
CTAAAAAAGAAATTCATAGAGATAATGGTTCTTTGATTCGTTTTGATGAAAATGCTGCGG
TTATTCTTGACAACAAAAGAGAGCCTATCGGAACTCGTATCTTTGGGCCAGTGGGCAGAG
AAGTTAGATATGGTGGCTTTATGAAAATCGTTTCACTAGCACCGGAGGTATTATAA----
------------------------------------------------------------
--ATGAAACAAATTTTTGAAATTTCAAATTCAGTCCAACAAAAAAGTAAAGACAATACTT
TTAATCTGCTACTGCAACTCTCACTCTAAATGAATAAAAAATTATTAAGCATTAT--CGC
AAGTGCTACTTTGTTTTCAAATTTGGC-TTTAGCAGATGAGAATTCTGGTTTTTTTATAG
GTGCTGATGCGGCTTGGATGCATGCTCAAGTAAAAAGTGAGTTAAAACAT---AAGAATA
CAAAGCAAAATTTTAATGGAGATATTTCAGGTAATATACCATCGTTTGGTCTAAAACTT-
GGATATCGTTTAAATGAAAATCATAGAATTTATGCTGGTTATAATTATTCTGATGAATTT
AGTGATTTTATCAAAACTCCTAAAATTCAAATCGAAGGTGATTTTGCTACACATAAATTT
TTAACAGGTTATGATTTTACTCCTAAGCTTTTTGAAAAAACCAGAGCTGTTTTAGGTGTG
TATGGAGGATATGCAAGAACAGATCTTACCTTAAAAACAAGCTTTTTATCTTTGTCGCAA
AA-TTTTGACGGTTATTTTTATGGAGCGAAAATAGGTGCTTTATATGATTTGACACCACA
TAATGAAATAGAATTAGGCTTTAAAGCAGAGCAAATTCATTATAATTCTAGAAATTTTTA
TCAAAATAAAGTGGGTTCAAACTTTTACGATCCTAAACAAACAAATTATGGCGTATATTT
AGGATATAATTATAAATTTTAAATGTCTTATATTAGTTTTAACTTAATGCTTTCTTCTTT
CTGTATGCGTGCTTGGCACGCTTAAATGAGGCCAGAAAATTACGTAGCATTTTTCACTGT
TTGTGGATTTTTTATAGGACTTGCATTTAGCATTATTAGTATAGATGAAGCCTTTGATAT
ACTGATTTTTACTTGTTTTATTACTTTTATGTTTTATGTTTTTGTTCATATTGCTATTAT
GAATTTTATAGATGTAAAGAAAATTAGTGGCAGAATCTTTAATAAACACGATTATGAAAA
AACTAGCAATAATATTATCAACGATTTAGTTATTCGTGAAAAGAAAATGGATATAATTTT
AGAAAAGCTCAATGAAGAAAGAGAAGAGCTAAAGAAAAATGAATTCAAAGAAAGACGAAG
AAATGCTAAAAGAGCCGCCTAA--------------------------------------
------------------------------------------------------------
------------------------------------------------------------
------------------------------------------------------------
------------------------------------------------------------
------------------------------------------------------------
------------------------------------------------------------
------------------------------------------------------------
------------------------------------------------------------
------------------------------------------------------------
------------------------------------------------------------
------------------------------------------------------------
------------------------------------------------------------
------------------------------------------------------------
------------------------------------------------------------
------------------------------------------------------------
----------------------------TTGTGGATCGATGAAAAAGATGGGGAAAATAT
TATTGATAAGACTGATGATTATTCTTATGGAGATGTTGTATAAACAGGAGTTGGCAAAGA
AATGGCTTTTGAGCAAAAGCTTTAAAATACCCAAAATGCTAAGATAGAAAAGGTTTATTT
TAGTGTAAATTTAAATCTTGATCATTCTGATGTTACTTTGCAAAACACATTTTTTAGTGG
TAATATCAAAGGTATCAATGATACGC--AAAAAAATCTTGCGATTAAAGATTCTTTGCTT
GAGTCTCATATACAAATGAGCAATCTTCAAGTAG-AAAAAAGTGCTATTTATAGGAAAGT
TGATGCAAAAAAAATTAAGTGCAAATAATACAATATTTAAAATCAATGTGGATTTTGAAA
ATTCTAAAGCAGATTATATTAATTCTAAGGAAAGCACACAAGGAGTAAATAATACTTTAG
TATTAA-TTTTTCTTAATAATCCTAGTAAA-AAGCGGGTTTAA-----------------
------------------------------------------------------------
------------------------------------------------------------
------------------------------------------------------------
------------------------------------------------------------
------------------------------------------------------------
------------------------------------------------------------
------------------------------------------------------------
------------------------------------------------------------
------------------------------------------------------------
------------------------------------------------------------
------------------------------------------------------------
------------------------------------------------------------
------------------------------------------------------------
------------------------------------------------------------
------------------------------------------------------------
------------------------------------------------------------
------------------------------------------------------------
------------------------------------------------------------
------------------------------------------------------------
------------------------------------------------------------
------------------------------------------------------------
------------------------------------------------------------
------------------------------------------------------------
------------------------------------------------------------
------------------------------------------------------------
------------------------------------------------------------
------------------------------------------------------------
------------------------------------------------------------
------------------------------------------------------------
------------------------------------------------------------
------------------------------------------------------------
------------------------------------------------------------
------------------------------------------------------------
------------------------------------------------------------
------------------------------------------------------------
------------------------------------------------------------
------------------------------------------------------------
------------------------------------------------------------
------------------------------------------------------------
------------------------------------------------------------
------------------------------------------------------------
------------------------------------------------------------
------------------------------------------------------------
------------------------------------------------------------
------------------------------------------------------------
------------------------------------------------------------
------------------------------------------------------------
------------------------------------------------------------
------------------------------------ATGGAATGGTTTTATTTGTTTTTA
GCTACTGCCTGTGAAATTTTTGGCGTGGTGATCATGAAAGAACTTATAAGCACTAAAAAC
AAGCTTTACCTTTTAGCTTTGATAGTGTGTTTTGGATTTTCTTTTACTTTTTTAAGCTTA
AGTATGCAAAATATCGCTATGAGCGTTGCTTATGCTATATGGACAGGAGCTGGAACCGCT
GGTGGGGTAATGATAGGAGTGC-TTTTTTATAAAGAAAGTAAAAGTTTTTTGAAACTTTT
TTTAATCGCTGTGATTATTACTTGTACAGCGGGTTTAA--------AATTTCTTTCTTGA
ATGGATTTTAATTCGGTTCTTTCTAATATTGGCGATAAGTTACCAAGAGATGGTTTAGCG
GCAATTACGCTAAAAGAAAAATTTGAACGCTTAAGCGAAGAAAGAAAAAAAGATGTGTTA
AATCAACTTCCTATGCTTAAACTAAAAAGCCCTACTTTGGTGTTTTGGGTAGGAACTTTT
TTATTTGGCCCTTTTGGAGTAGGGCGTTTTATGATAGGTGATATGGTTTTAGGTTTTGTG
CGTTTAGCATTTGTGATTATTCC-AATAATTTTTAATATT------GTTGCAAGTAAATC
TTTGCAGAAC------------ATAGCATATATATTAGT------------GATAGTCAA
TTGGACTATTTGGTGGATTGTAGATATG--TTTTTAGTAG-----------GTAAAAAAC
TTCGCAAACAAAATTATGAAAAAATTGCAAATATCATACA--------------------
------------------------------------------------------------
------------------------------------------------------------
------------------------------------------------------------
------------------------------------------------------------
------------------------------------------------------------
------------------------------------------------------------
------------------------------------------------------------
------------------------------------------------------------
------------------------------------------------------------
------------------------------------------------------------
------------------------------------------------------------
------------------------------------------------------------
------------------------------------------------------------
------------------------------------------------------------
------------------------------------------------------------
------------------------------------------------------------
------------------------------------------------------------
------------------------------------------------------------
------------------------------------------------------------
------------------------------------------------------------
------------------------------------------------------------
------------------------------------------------------------
------------------------------------------------------------
------------------------------------------------------------
------------------------------------------------------------
------------------------------------------------------------
------------------------------------------------------------
------------------------------------------------------------
------------------------------------------------------------
------------------------------------------------------------
--ATGGTATTTTTAATCTCATTGCTTATTATAATTGGTGTTATTTTTGGAATTGATTATG
TGTATTTTAAAAATCAAGATTTAAAAGCGCAAGTTAAAAAAGAACAAAAAGAATTAAATT
CTAGTTTAGAGAAAGAAAAAAAAGAATATATAGAAAAACTGTTTAAAACAAAATAGATGG
AAGAATTTTATCCATATACTTTAACAATCCATCTTCTTTGTGCTATTTTGTTTATAGGTT
ATTTGTTTGTTGATGTATTTGTTTTGGGTGTAGTTAAAAAGAAAAATACTAATTTTGACA
AAAGTCTTTTTAGTGCTACTGGGGTTAAAATAATGCCTTTTGTGGTTCTTTTGCTTTTTT
TAAGCGGAGGTGCTTTGGCAGGTTTTCATTTTAAACCTTTAAATTTACTTTTTGCTGTAA
AAATTATTTTGGCTTTTGGAATTTTATCTTTAGTTGTTTTTTCTTTATTTTGTCATTTTA
TATTAAAGAAGAAAAATCCACTCGGTGTTTTTATCCACCCTTTTGTATTTGTGCTTTGTA
TCGCGATAGTAATACTGGCTAAATTAATGAATTATTTTTTTATACCTTGCTAA-------
------------------------------------------------------------
------------------------------------------------------------
------------------------------------------------------------
------------------------------------------------------------
------------------------------------------------------------
------------------------------------------------------------
------------------------------------------------------------
------------------------------------------------------------
------------------------------------------------------------
------------------------------------------------------------
------------------------------------------------------------
------------------------------------------------------------
------------------------------------------------------------
------------------------------------------------------------
------------------------------------------------------------
------------------------------------------------------------
------------------------------------------------------------
------------------------------------------------------------
------------------------------------------------------------
------------------------------------------------------------
------------------------------------------------------------
------------------------------------------------------------
------------------------------------------------------------
------------------------------------------------------------
------------------------------------------------------------
------------------------------------------------------------
------------------------------------------------------------
------------------------------------------------------------
------------------------------------------------------------
------------------------------------------------------------
------------------------------------------------------------
------------------------------------------------------------
------------------------------------------------------------
------------------------------------------------------------
------------------------------------------------------------
------------------------------------------------------------
------------------------------------------------------------
----------------------------------TTGACAAAAAATGAAGAAAAAGCCTT
ACGCGTAAAATACCTAAGAAATCTTGAAAAATTTTTCAATGGCGCTATATCTGCACTTAA
AAAAGAAGATTTTGATAAAACTAAATTTGAAGAAAGAATGTTAAAAAATGCTAAATTTTT
TGAAAAAAATCCCGCGGTAAATCTTAACTCAACCTATGCAAAAAATCTTGAATTTTTTGT
CAATGCTTGTTTAGATTTTTCCAAAGAAAAAAACGAGCTTTTAAATCTTGCCAATGCTTT
AGATAAGCAAAAAAAACAAGGTGAGAAAAAAGAAAAACATAAAAATTATTTAAAGGATTA
TGAATGA-ATGACTTTAGATAATTTAAAAGATGGACAAAAGGCTATTATTGTCAATTT-A
AGCGCTCAAAAAGAACTCAAAAATAGACTTTTAAGCTTTGGATTTATCAAAAATAAAAAC
TTGAAAAAAATTCACTCCTCTTTAAAAAATGCCACCAT-------------------AAT
GGTAGAGCTTGATGCAAGTTGTGTTATCCTAAGATCTGATGAAGCTAAAACCATAGAAGT
GAATCTTATATGA-----------------------------------------------
------------------------------------------------------------
------------------------------------------------------------
------------------------------------------------------------
------------------------------------------------------------
------------------------------------------------------------
------------------------------------------------------------
------------------------------------------------------------
------------------------------------------------------------
------------------------------------------------------------
------------------------------------------------------------
------------------------------------------------------------
------------------------------------------------------------
------------------------------------------------------------
------------------------------------------------------------
------------------------------------------------------------
------------------------------------------------------------
------------------------------------------------------------
------------------------------------------------------------
------------------------------------------------------------
------------------------------------------------------------
------------------------------------------------------------
------------------------------------------------------------
------------------------------------------------------------
------------------------------------------------------------
------------------------------------------------------------
------------------------------------------------------------
------------------------------------------------------------
------------------------------------------------------------
------------------------------------------------------------
------------------------------------------------------------
------------------------------------------------------------
------------------------------------------------------------
------------------------------------------------------------
------------------------------------------------------------
------------------------------------------------------------
------------------------------------------------------------
------------------------------------------------------------
------------------------------------------------------------
------------------------------------------------------------
------------------------------------------------------------
------------------------------------------------------------
------------------------------------------------------------
------------------------------------------------------------
------------------------------------------------------------
------------------------------------------------------------
------------------------------------------------------------
------------------------------------------------------------
------------------------------------------------------------
------------------------------------------------------------
------------------------------------------------------------
------------------------------------------------------------
------------------------------------------------------------
------------------------------------------------------------
------------------------------------------------------------
------------------------------------------------------------
------------------------------------------------------------
------------------------------------------------------------
------------------------------------------------------------
------------------------------------------------------------
------------------------------------------------------------
------------------------------------------------------------
------------------------------------------------------------
------------------------------------------------------------
------------------------------------------------------------
------------------------------------------------------------
------------------------------------------------------------
------------------------------------------------------------
------------------------------------------------------------
------------------------------------------------------------
------------------------------------------------------------
------------------------------------------------------------
------------------------------------------------------------
------------------------------------------------------------
------------------------------------------------------------
------------------------------------------------------------
------------------------------------------------------------
------------------------------------------------------------
------------------------------------------------------------
------------------------------------------------------------
------------------------------------------------------------
------------------------------------------------------------
------------------------------------------------------------
------------------------------------------------------------
------------------------------------------------------------
------------------------------------------------------------
------------------------------------------------------------
------------------------------------------------------------
------------------------------------------------------------
------------------------------------------------------------
------------------------------------------------------------
------------------------------------------------------------
------------------------------------------------------------
------------------------------------------------------------
---------------------------------GTGAAAAATCGCAGGGAATTTCTTAAA
AAATCCGCTTTTGCCTTAGGGGCTGCTGGAGTGCTTGGTAGCACGACTTTAGCTCT----
--AGCTAAAGATGAAGAAAGAAAAGATTTGGTTAAAGGTAAAAGTAAGAAAAAAGAAGTG
CTTTTTCAAAGAAGTGCTAATTGGGAAAAATATTATATAAAGGCTGAGTAA---------
------------------------------------------------------------
------------------------------------------------------------
------------------------------------------------------------
------------------------------------------------------------
------------------------------------------------------------
------------------------------------------------------------
------------------------------------------------------------
------------------------------------------------------------
------------------------------------------------------------
------------------------------------------------------------
------------------------------------------------------------
------------------------------------------------------------
------------------------------------------------------------
------------------------------------------------------------
------------------------------------------------------------
------------------------------------------------------------
------------------------------------------------------------
------------------------------------------------------------
------------------------------------------------------------
------------------------------------------------------------
------------------------------------------------------------
------------------------------------------------------------
------------------------------------------------------------
------------------------------------------------------------
------------------------------------------------------------
------------------------------------------------------------
------------------------------------------------------------
------------------------------------------------------------
------------------------------------------------------------
------------------------------------------------------------
------------------------------------------------------------
------------------------------------------------------------
------------------------------------------------------------
------------------------------------------------------------
----------------------ATGAAACTTGCATTTATTTGTATTCACAATAGCTGCCG
TTCTCAAATGGCAGAAGCACTAGCTAGGCATAAAGCTGAAAAAATGGGCATAGATATCGA
AGTATTTTCCGCAGGAAGCGACACTTCTAAGGGTGTAAATTCACAGGCTATAAGACTTAT
GCGTGAAATTTATCAAATCGATATGAAAAAGCATTATTCTAAACTCATTGATTCTTTGCC
TCAAAATTTAGACATAGTCGTAAGTATGGGTTGTGGCGTGGCTTGTCCTAGCTTAAAATC
AAGGTATTATTTTGATTTTGGATTAAAAGATCCTAGCGGAAGTTATGATGATGAATTT-A
GGAAAATAATTCAAATTTTAGATTATAAAATAACAGCTCTTTTACAAGCCATAAAGACAA
ATTCTCTTAAGGACTTTACATGTTAGATGAAAAAAATTTTAATTATTATGAGTTTGTTTT
TAATCACACTAAATGCAAAAGAACGCCTTGTAGTGCTTGATCCTGCAAGCATAGAAACCC
TTTTTATGCTTAAGGCTGAAGATCAAATCGTAGGCATTGCCACTTTACAACACTCAAATA
TCTATCCTAAAGATCAAACCTCAAAACTTACAAGCGTAGGCACTTTTTCAAATCCTTCAC
TTGAAAAAATAGTAGCACTAAAACCAAGTTTGGTGATTTTAAGCTCTTATTCTTTAAATT
TAGAAGAAGGACTTAAAAATTTTGGTATCAAAAGTATCAATTTAAAAGCCGAGCGTTTAG
AAGATATAACAAAAAATATCACAACCTTAGGCCAAATCAC---CAAAAAAGAAAAAGAAG
CAGAGCTTTTAAAACAAGAATTTGCTCAAAATTTAAAAAAATTAAGCGATAAACCCCTAA
ATAAAAGTGCGATTTATCTTTATTCTAGCAACCCTTTAATGGCCTTTAATGATAATTCTT
TAATAGCTGATATTTTAAGACTTATAGGGATTAAAAATTTAAGTCCGCAAAGTCAAATTT
CAAGACCTGTTATATCAGCAGAATATATACTGAAACAAAATCCAGATATACTCATTCTTG
GAATGGATGTCAAAAATAATCTTTTAGATACAAATGCTTTATTGAAAAATACCAAAGCAG
TTAAAACAGGAAGTATTTATTTTAACAAAGATACACCTATATTATTACGTCTTAGTCCTA
AGATAATAGATAGAATTCAAGAATTTAAAACAAAGCTAGAAAATAACAATTTTTAAATGT
TTTCTAAATTTTTTATCGAAAGACCTGTTTTTGCTTCAGTTGTTGCAATTATCATTTCTT
TAGCTGGAGCTATAGGTCTTACAAATTTACCTATAGAACAATATCCTTCTTTAACCCCTC
CTACAGTTAAAGTAAGTGCAACTTACACAGGAGCTGATGCACAAACCATTGCTTCAACAG
TTGCAAGTCCTATCGAAGATGCAATCAATGGCGCAGATAATATGATTTACATGGATTCAA
CTTCAAGTTCTTCAGGAACTATGAGTTTGACTGTTTATTTTGATATCGGTACAGATCCTG
ATCAAGCCACCATAGATGTTAATAATAGAATTTCAGCCGCAACTGCAAAAATGCCAGATG
CAGTTAAAAAACTTGGAGTAACAGTTAGAAAAACTTCCTCAACAACACTTGCTGCAATTT
CTATGTATTCAAGTGATGGCTCAATGAGTGCAGTAGATGTATATAACTATATCACTTTAA
ATGTTTTAGATGAGTTAAAAAGGGTTCCAGGAGTTGGAGATGCAAACGCTATAGGAAATC
GTAATTATTCTTTAAGAATTTGGCTCAAGCCTGATTTATTAAATAAATTTGGAATCACAA
CTACTGATGTAATTTCTGCGGTTAATGACCAAAATGCCCAATACGCAACTGGTAAAATTG
GCGAAGAACCTGTAACCCAAAAATCCCCTTATGTTTATTCAATCACTATGCAAGGAAGAC
TACAAAATCCTAGTGAATTTGAAAACATTATTTTAAGAACAAATAATGATGGATCATTTT
TAAGACTTAAAGATGTAGCTGATGTGGAAATAGGATCACAACAATACAGCTCACAAGGAC
GATTAAATGGCAATGATGCAGTTCCAATTATGATCAATCTTCAATCAGGGGCAAACGCAT
TGCATACAGCAGAACTTGTTCAAGCCAAAATGCAAGAACTTTCAAAAAATTTTCCAAAAG
GTTTAACATATAAAATTCCTTACGATACAACAAAATTTGTAATAGAATCAATCAAAGAAG
TTGTTAAAACTTTTGTTGAAGCTCTAATTTTAGTTATCATTGTTATGTATATGTTCTTAA
AGAATTTCCGTGCAACACTTATTCCTATGATAGCTGTACCTGTTTCATTGTTAGGAACTT
TTGCTGGACTTTATGTTTTAGGTTTTAGTATTAACTTGCTTACGCTTTTTGCTTTAATTT
TAGCCATAGGGATCGTTGTAGATGATGCGATTATAGTTGTAGAAAATATTGATAGGATTT
TACATGAAAATGAGCAAATAAGCGTAAAAGATGCTGCTATCCAAGCGATGCAAGAAATTA
GCTCTCCGGTTATTTCAATTGTTCTTGTGCTTTGTGCTGTTTTTGTACCAGTTTCTTTTA
TATCAGGTTTTGTTGGAGAGATTCAAAGACAATTTGCTCTTACCTTAGCTATATCTATAA
CCATATCAGGTTTTGTTGCTCTTACCTTAACACCTTCTTTATGTGCACTCTTTTTGCGAC
GCAATGAAGGAGAGCCATTTAAATTTGTAAAGAAATTTAATGATTTTTTTGATTGGAGTA
CCTCTGTATTTAGCGCAGGAGTAGCATATATCCTAAAAAGAACCATTCGTTTTGTTTTAA
TTTTTTGTATTATGCTTGGAGCAATTTTTTATCTCTATAAAGCAGTACCAAATTCTTTAG
TTCCTGAAGAAGATCAAGGTTTGATGATTAGCATTATTAATCTTCCTTCAGCTTCAGCAC
TCCATAGAACAATTTCAGAGGTTGATCACATAAGCCAAGAAGTTTTAAAAACTAATGGAG
TTAAAGATGCAATGGCTATGATAGGATTTGATCTTTTTACAAGTTCACTCAAAGAAAATG
CCGCTGCAATGTTTATAGGTTTGCAAGATTGGAAAGATAGAAATGTAAGCGCTGATCAAA
TTATAGCCGAACTTAATAAAAAATTTGCTTTTGATCGCAATGCTTCAAGTGTATTTATAG
GCTTACCTCCTATACCTGGATTAAGTATCACAGGCGGTTTTGAAATGTATGTTCAAAACA
AAAGCGGAAAAAGCTATGATGAAATACAAAAAGATGTAAATAAACTTGTTGCTGTGGCCA
ACCAAAGAAAAGAGCTATCAAGAGTAAGAACAACCCTTGATACAACTTTCCCTCAATATA
AGCTTATAATTGATAGAGATAAATTAAAACACTACAATCTTAACATGCAAGATGTTTTTA
ACACGATGAATGCAACTATAGGCACTTATTATGTTAATGATTTTTCTATGCTAGGTAAAA
ATTTCCAAGTAAATATCCGCGCAAAAGGTGATTTTAGAAATACACAAGATGCGTTAAAAA
ATATTTTTGTAAGATCAAATGATGGAAAAATGATACCACTTGATTCTTTCTTAACTTTAC
AAAGAAGTTCAGGGCCTGATGATGTAAAACGATTCAACCTTTTCCCAGCAGCACAAGTTC
AAGGTCAACCCGCACCAGGTTATACTTCAGGTCAAGCTATAGAAGCGATTGCTCAAGTAG
CAAAAGAAACTTTAGGGGATGATTATTCCATAGCTTGGAGTGGATCAGCTTATCAAGAAG
TTTCTAGTAAAGGAACAGCAAGTTATGCTTTTGCTTTAGGTATGATATTTGTCTTTTTAA
TTCTAGCTGCTCAATATGAAAGATGGCTTATACCTTTAGCAGTCGTAACAGCTGTACCTT
TTGCGGTATTTGGATCATTTTTATTGGTATATTTAAGAGGATTTAGCAATGATATATATT
TTCAAACAGGACTTTTGCTCTTGATTGGACTTTCAGCTAAAAATGCTATCTTAATCGTAG
AATTTGCAATGGAAGAGCGCTTTAAAAAAGGTAAAGGAGTTTTTGAAGCAGCTGTTGCAG
CAGCAAAACTTCGTTTTCGTCCTATCATAATGACTTCTTTGGCATTTACTTTTGGGGTCT
TACCAATGATTTTCGCAACAGGAGCAGGAAGTGCTTCAAGACACTCTTTAGGAACAGGGC
TTGTTGGTGGAATGATCGCAGCATCAACTTTAGCGATATTCTTCGTGCCTTTATTTTTCT
ATCTTTTAGAAAATTTTAATGAATGGCTAGAT-AAAAAAAGAGGTAAGGTTCATGAATAA
ATGAAGCCTAAATATCATTTTTTAAATAATGCAAGATATGCTTTAGAAGGGATTTTTGCT
TTATTTAAAAATGAAATGGCGTTTAGAATTGAACTTTGTATTATTATCCCTGCGATAGTT
TTTAGTTTTTTCTTAAAAGTTAGTTTTTTGGAGCATTTATTATTGGTAAGTGTTTTAATG
CTTATTTTAATTATAGAGGCTTTAAATTCGGCTATTGAAGCTTGTGTTGATTTGATTACA
AATGAATGGCATGAAAAAGCAAAAATCGCTAAAGATTGTGCGAGTACGGCAGTGTTTTTT
AGTGTGCTTTTAGCTCTTTTTGTTTGGAGTTTTATTTTATATAGCATTTACTTATGATTG
AGTAAAGAAAAAGAAGTATTGCTCAATGAAGAAATAAGAGCGGATGAAATCAGATGTGTT
GGCGATGATGGCAAAGTTTATGGTATTATCAGTAGTGATGAAGCTTTAGAAATTGCAAAT
CGTTTAGGACTTGATCTTGTAATGATAGCTGCAGATGCTAAGCCACCTGTTTGCAAGATC
ATGGACTATGGTAAATTCCGTTATCAACAAGAGAAAAAACAAAAAGAAGCAAAGAAAAAA
CAAAAAGTGATTGATATAAAAGAAATCAAACTTTCTGTAAAAATTGCTCAAAATGATATT
AATTACAAGGTAAAACATGCTTTAGAATTTTTAGAACAAGGTAAGCATGTGAGATTTCGT
GTGTTCTTAAAAGGACGTGAAATGGCAACTCCTGAAGCAGGTGTAGCTTTGCTTGAAAAA
ATTTGGACTATGATAGAAAATGAAGCTAATCGTGACAAAGAGCCAAATTTTGAAGGTCGT
TATGTAAATATGCTTGTAACTCCTAAAAAGGCTTAAATGATTCAAAGTTTTACAAGACTT
GCAGTTGCTGATAATAGCGGTGCAAAAGAATTAATGTGTATCAAGGTTTTAGGGGGTAGC
AAAAGAAGATACGCTACCGTAGGTGATGTAATCGTTGCATCTGTTAAAAAAGCTTTACCA
AATGGAAAAGTTAAAAAAGGTCAAGTGGTAAAAGCGGTTATCGTTAGAACTAAAAAAGAA
ATTCATAGAGATAATGGTTCTTTGATTCGTTTTGATGAAAATGCTGCGGTTATTCTTGAC
AACAAAAGAGAGCCTATCGGAACTCGTATCTTTGGGCCAGTGGGCAGAGAAGTTAGATAT
GGTGGCTTTATGAAAATCGTTTCACTAGCACCGGAGGTATTATAA---------------
------------------------------------------------------------
------------------------------------------------------------
------------------------------------------------------------
------------------------------------------------------------
------------------------------------------------------------
------------------------------------------------------------
------------------------------------------------------------
------------------------------------------------------------
------------------------------------------------------------
-------------------------------ATGAGGCCAGAAAATTACGTAGCATTTTT
CACTGTTTGTGGATTTTTTATAGGACTTGCATTTAGCATTATTAGTATAGATGAAGCCTT
TGATATACTGATTTTTACTTGTTTTATTACTTTTATGTTTTATGTTTTTGTTCATATTGC
TATTATGAATTTTATAGATGTAAAGAAAATTAGTGGCAGAATCTTTAATAAACACGATTA
TGAAAAAACTAGCAATAATATTATCAACGATTTAGTTATTCGTGAAAAGAAAATGGATAT
AATTTTAGAAAAGCTCAATGAAGAAAGAGAAGAGCTAAAGAAAAATGAATTCAAAGAAAG
ACGAAGAAATGCTAAAAGAGCCGCCTAAATGGAATGGTTTTATTTGTTTTTAGCTACTGC
CTGTGAAATTTTTGGCGTGGTGATCATGAAAGAACTTATAAGCACTAAAAACAAGCTTTA
CCTTTTAGCTTTGATAGTGTGTTTTGGATTTTCTTTTACTTTTTTAAGCTTAAGTATGCA
AAATATCGCTATGAGCGTTGCTTATGCTATATGGACAGGAGCTGGAACCGCTGGTGGGGT
AATGATAGGAGTGC-TTTTTTATAAAGAAAGTAAAAGTTTTTTGAAACTTTTTTTAATCG
CTGTGATTATTACTTGTACAGCGGGTTTAAAATTTCTTTCTTGA-----------TTGCC
GCCTGAAATTCCTGAAAAGGTTGTAGAAGCTCCTATAAAAATTCAAACCGAAGTAGACGC
--AAAAAAAGAAGAAGATGATGATCAAGTGGAAA-TAGGAGAAGCAGATGCTAGAAGTAG
TGGTTTGCGTTGTATTGTAAGTGATAATTTTAAGACAATGAATATTTGTGTAAATGCAAA
ATAG--------------------------------------------------------
------------------------------------------------------------
------------------------------------------------------------
------------------------------------------------------------
------------------------------------------------------------
------------------------------------------------------------
-------------ATGGTATTTTTAATCTCATTGCTTATTATAATTGGTGTTATTTTTGG
AATTGATTATGTGTATTTTAAAAATCAAGATTTAAAAGCGCAAGTTAAAAAAGAACAAAA
AGAATTAAATTCTAGTTTAGAGAAAGAAAAAAAAGAATATATAGAAAAACTGTTTAAAAC
AAAATAGATGGAAGAATTTTATCCATATACTTTAACAATCCATCTTCTTTGTGCTATTTT
GTTTATAGGTTATTTGTTTGTTGATGTATTTGTTTTGGGTGTAGTTAAAAAGAAAAATAC
TAATTTTGACAAAAGTCTTTTTAGTGCTACTGGGGTTAAAATAATGCCTTTTGTGGTTCT
TTTGCTTTTTTTAAGCGGAGGTGCTTTGGCAGGTTTTCATTTTAAACCTTTAAATTTACT
TTTTGCTGTAAAAATTATTTTGGCTTTTGGAATTTTATCTTTAGTTGTTTTTTCTTTATT
TTGTCATTTTATATTAAAGAAGAAAAATCCACTCGGTGTTTTTATCCACCCTTTTGTATT
TGTGCTTTGTATCGCGATAGTAATACTGGCTAAATTAATGAATTATTTTTTTATACCTTG
CTAA--------------------------------------------------------
------------------------------------------------------------
------------------------------------------------------------
------------------------------------------------------------
------------------------------------------------------------
------------------------------------------------------------
------------------------------------------------------------
------------------------------------------------------------
------------------------------------------------------------
------------------------------------------------------------
------------------------------------------------------------
------------------------------------------------------------
------------------------------------------------------------
------------------------------------------------------------
------------------------------------------------------------
------------------------------------------------------------
------------------------------------------------------------
------------------------------------------------------------
------------------------------------------------------------
------------------------------------------------------------
------------------------------------------------------------
------------------------------------------------------------
------------------------------------------------------------
------------------------------------------------------------
------------------------------------------------------------
------------------------------------------------------------
------------------------------------------------------------
------------------------------------------------------------
------------------------------------------------------------
------------------------------------------------------------
------------------------------------------------------------
------------------------------------------------------------
------------------------------------------------------------
------------------------------------------------------------
------------------------------------------------------------
------------------------------------------------------------
------------------------------------------------------------
------------------------------------------------------------
------------------------------------------------------------
------------------------------------------------------------
------------------------------------------------------------
------------------------------------------------------------
------------------------------------------------------------
------------------------------------------------------------
------------------------------------------------------------
------------------------------------------------------------
------------------------------------------------------------
------------------------------------------------------------
------------------------------------------------------------
------------------------------------------------------------
------------------------------------------------------------
------------------------------------------------------------
------------------------------------------------------------
----TTGACAAAAAATGAAGAAAAAGCCTTACGCGTAAAATACCTAAGAAATCTTGAAAA
ATTTTTCAATGGCGCTATATCTGCACTTAAAAAAGAAGATTTTGATAAAACTAAATTTGA
AGAAAGAATGTTAAAAAATGCTAAATTTTTTGAAAAAAATCCCGCGGTAAATCTTAACTC
AACCTATGCAAAAAATCTTGAATTTTTTGTCAATGCTTGTTTAGATTTTTCCAAAGAAAA
AAACGAGCTTTTAAATCTTGCCAATGCTTTAGATAAGCAAAAAAAACAAGGTGAGAAAAA
AGAAAAACATAAAAATTATTTAAAGGATTATGAATGA-ATGACTTTAGATAATTTAAAAG
ATGGACAAAAGGCTATTATTGTCAATTT-AAGCGCTCAAAAAGAACTCAAAAATAGACTT
TTAAGCTTTGGATTTATCAAAAATAAAAACTTGAAAAAAATTCACTCCTCTTTAAAAAAT
GCCACCAT-------------------AATGGTAGAGCTTGATGCAAGTTGTGTTATCCT
AAGATCTGATGAAGCTAAAACCATAGAAGTGAATCTTATATGA-----------------
------------------------------------------------------------
------------------------------------------------------------
------------------------------------------------------------
------------------------------------------------------------
------------------------------------------------------------
------------------------------------------------------------
------------------------------------------------------------
------------------------------------------------------------
------------------------------------------------------------
------------------------------------------------------------
------------------------------------------------------------
------------------------------------------------------------
------------------------------------------------------------
------------------------------------------------------------
------------------------------------------------------------
------------------------------------------------------------
------------------------------------------------------------
------------------------------------------------------------
------------------------------------------------------------
------------------------------------------------------------
------------------------------------------------------------
------------------------------------------------------------
------------------------------------------------------------
------------------------------------------------------------
------------------------------------------------------------
------------------------------------------------------------
------------------------------------------------------------
------------------------------------------------------------
------------------------------------------------------------
------------------------------------------------------------
------------------------------------------------------------
------------------------------------------------------------
------------------------------------------------------------
------------------------------------------------------------
------------------------------------------------------------
------------------------------------------------------------
------------------------------------------------------------
------------------------------------------------------------
------------------------------------------------------------
------------------------------------------------------------
------------------------------------------------------------
------------------------------------------------------------
------------------------------------------------------------
------------------------------------------------------------
------------------------------------------------------------
------------------------------------------------------------
------------------------------------------------------------
------------------------------------------------------------
------------------------------------------------------------
------------------------------------------------------------
------------------------------------------------------------
------------------------------------------------------------
------------------------------------------------------------
------------------------------------------------------------
------------------------------------------------------------
------------------------------------------------------------
------------------------------------------------------------
------------------------------------------------------------
------------------------------------------------------------
------------------------------------------------------------
------------------------------------------------------------
------------------------------------------------------------
------------------------------------------------------------
------------------------------------------------------------
------------------------------------------------------------
------------------------------------------------------------
------------------------------------------------------------
------------------------------------------------------------
------------------------------------------------------------
------------------------------------------------------------
--------------------GTGAAAAATCGCAGGGAATTTCTTAAAAAATCCGCTTTTG
CCTTAGGGGCTGCTGGAGTGCTTGGTAGCACGACTTTAGCTCT------AGCTAAAGATG
AAGAAAGAAAAGATTTGGTTAAAGGTAAAAGTAAGAAAAAAGAAGTGCTTTTTCAAAGAA
GTGCTAATTGGGAAAAATATTATATAAAGGCTGAGTAAATACTTAGGAGAAAAGCTCTGA
GCGATTTACTTAAAGAATACGACGAAAGCACAAGAAAAAAAAGTTTTTATACCCATGTTA
TAAAAATGATTTTTTGGGCTTTTCTTGTTGTAATTGGAGCGATTTATTTTGGCAATATGT
TTTTTGGGCAGTATTCTTTAGATACTTTATTAAGCTTAGAAAATACCAAAGAAGAGCTTA
ATAAAAAGATTATTTTGCTCAAAGAACAAAATGCTAAAGCACAAAAAGATTATTTTGAAT
TAAAAGGATTATACCCAAATGAAAACTAG-------------------------------
------------------------------------------------------------
------------------------------------------------------------
------------------------------------------------------------
------------------------------------------------------------
------------------------------------------------------------
------------------------------------------------------------
------------------------------------------------------------
------------------------------------------------------------
------------------------------------------------------------
------------------------------------------------------------
------------------------------------------------------------
------------------------------------------------------------
------------------------------------------------------------
------------------------------------------------------------
------------------------------------------------------------
------------------------------------------------------------
---------------------------------------ATGAAAAAAATTTTAATTATT
ATGAGTTTGTTTTTAATCACACTAAATGCAAAAGAACGCCTTGTAGTGCTTGATCCTGCA
AGCATAGAAACCCTTTTTATGCTTAAGGCTGAAGATCAAATCGTAGGCATTGCCACTTTA
CAACACTCAAATATCTATCCTAAAGATCAAACCTCAAAACTTACAAGCGTAGGCACTTTT
TCAAATCCTTCACTTGAAAAAATAGTAGCACTAAAACCAAGTTTGGTGATTTTAAGCTCT
TATTCTTTAAATTTAGAAGAAGGACTTAAAAATTTTGGTATCAAAAGTATCAATTTAAAA
GCCGAGCGTTTAGAAGATATAACAAAAAATATCACAACCTTAGGCCAAATCAC---CAAA
AAAGAAAAAGAAGCAGAGCTTTTAAAACAAGAATTTGCTCAAAATTTAAAAAAATTAAGC
GATAAACCCCTAAATAAAAGTGCGATTTATCTTTATTCTAGCAACCCTTTAATGGCCTTT
AATGATAATTCTTTAATAGCTGATATTTTAAGACTTATAGGGATTAAAAATTTAAGTCCG
CAAAGTCAAATTTCAAGACCTGTTATATCAGCAGAATATATACTGAAACAAAATCCAGAT
ATACTCATTCTTGGAATGGATGTCAAAAATAATCTTTTAGATACAAATGCTTTATTGAAA
AATACCAAAGCAGTTAAAACAGGAAGTATTTATTTTAACAAAGATACACCTATATTATTA
CGTCTTAGTCCTAAGATAATAGATAGAATTCAAGAATTTAAAACAAAGCTAGAAAATAAC
AATTTTTAAATGAAGCCTAAATATCATTTTTTAAATAATGCAAGATATGCTTTAGAAGGG
ATTTTTGCTTTATTTAAAAATGAAATGGCGTTTAGAATTGAACTTTGTATTATTATCCCT
GCGATAGTTTTTAGTTTTTTCTTAAAAGTTAGTTTTTTGGAGCATTTATTATTGGTAAGT
GTTTTAATGCTTATTTTAATTATAGAGGCTTTAAATTCGGCTATTGAAGCTTGTGTTGAT
TTGATTACAAATGAATGGCATGAAAAAGCAAAAATCGCTAAAGATTGTGCGAGTACGGCA
GTGTTTTTTAGTGTGCTTTTAGCTCTTTTTGTTTGGAGTTTTATTTTATATAGCATTTAC
TTATGATTGAGTAAAGAAAAAGAAGTATTGCTCAATGAAGAAATAAGAGCGGATGAAATC
AGATGTGTTGGCGATGATGGCAAAGTTTATGGTATTATCAGTAGTGATGAAGCTTTAGAA
ATTGCAAATCGTTTAGGACTTGATCTTGTAATGATAGCTGCAGATGCTAAGCCACCTGTT
TGCAAGATCATGGACTATGGTAAATTCCGTTATCAACAAGAGAAAAAACAAAAAGAAGCA
AAGAAAAAACAAAAAGTGATTGATATAAAAGAAATCAAACTTTCTGTAAAAATTGCTCAA
AATGATATTAATTACAAGGTAAAACATGCTTTAGAATTTTTAGAACAAGGTAAGCATGTG
AGATTTCGTGTGTTCTTAAAAGGACGTGAAATGGCAACTCCTGAAGCAGGTGTAGCTTTG
CTTGAAAAAATTTGGACTATGATAGAAAATGAAGCTAATCGTGACAAAGAGCCAAATTTT
GAAGGTCGTTATGTAAATATGCTTGTAACTCCTAAAAAGGCTTAAATGCAAAATCCTATG
CATGGTAAAATTTCTAAACTTTATTTTAAAAAAGATCCTATTTTTAAGGGTATTAAAAAA
GAAATTGAAATTTGTTTATATCATTCTTTACATATCAGTTTTATGCCTAAAAAATGCAAA
ATTTTAGCTCATAATTCAGAAAATATCATTATGGCAATTAAACATAAAAAATATCCCATT
TATGGATTACAATTTCACCCTGAAGCGGTTTTAACTCAAAAAGGTAAAAAAATACTTAAA
AACTTTATGAAACTTTAG------------------------------------------
------------------------------------------------------------
------------------------------------------------------------
------------------------------------------------------------
------------------------------------------------------------
------------------------------------------------------------
------------------------------------------------------------
------------------------------------------------------------
------------------------------------------------------------
------------------------------------------------------------
------------------------------------------------------------
------------------------------------------------------------
------------------------------------------------------------
---------------------------------------------ATGATTCAAAGTTTT
ACAAGACTTGCAGTTGCTGATAATAGCGGTGCAAAAGAATTAATGTGTATCAAGGTTTTA
GGGGGTAGCAAAAGAAGATACGCTACCGTAGGTGATGTAATCGTTGCATCTGTTAAAAAA
GCTTTACCAAATGGAAAAGTTAAAAAAGGTCAAGTGGTAAAAGCGGTTATCGTTAGAACT
AAAAAAGAAATTCATAGAGATAATGGTTCTTTGATTCGTTTTGATGAAAATGCTGCGGTT
ATTCTTGACAACAAAAGAGAGCCTATCGGAACTCGTATCTTTGGGCCAGTGGGCAGAGAA
GTTAGATATGGTGGCTTTATGAAAATCGTTTCACTAGCACCGGAGGTATTATAA-TTGTG
GTTTGTAATATGTTTGAAGAGGGTAATTTACTTAAAATCATACAAGGTGATACTAGCCTT
TGTTCAACCGTTAAAAA-TAATTAAGGAGAAAATTATGGATAAAAGAATAGAAGAAGTAG
CGGCAAAAGCTTTGGAAAAAATGGGTAATGATAGATATCGCCTTTCTTTAGTGGTAGCAA
AAAGAGCGGAACAATTGGCAAATGGAGCAACCCCTTTGGTAGACTTTGATAAAAATAAAA
ATAAACTAGCAGATATAGCTTTATATGAAATTGCAGAAAATAAAATCACTTTAGAGGGTT
TAGTTGAAACCAATCGATGA-------------GTAAATTATAGAACGATCAGCTCGTAT
GAATACGATGCTATTAGTGGTCAGTATAAACAGGTGGATAAACAGGTTGAAGATTATTCT
TCATCTGGAAATTCTGATTTTATGGATATATTAAATAAGGCGAATGAGAAGTCAAGCGGA
GATGCTTTAAATTCTAGCAATAGTTTTCAAAGCAATGCGCAAAACTCAAATTCAAATTTA
AGTAATTATGCTCAAATGTCAAATGTTTACGCTTATCGTTTTAGACAAAATGAAGGCGAG
TTGTCTATGAGAGCTCAAAGTGCTAGCGTTCACAATGATCTTGCGCAACAAGGTGCAAAT
GAACAAAGTAAGAATAATACTTTGTTAAATGATTTATTGAACGCA------------ATG
CAAATAGATGAGAAATTATTAAGCAAGCTTGAAAAATTAAGTGCTTTACAAAT---AACA
AAAAACAGAAATGAAACCATTGCACAGTTAAGTGAAATTGTGAATTTTGTTGCAAAATTA
AACGAACTTGATTTAGATTCCCAAGAGATTACTGTGAGTACTATAAAAGGTGGAGCTCCT
TTGAGGATTGATGAGATAAGAAATAGCAATGTTATTGATGAGGTTTTAGATTGTGCTCCA
AAAAAACAAGAACATTTTTTTGTTGTTCCTAAAATCATAGAATGA-----AAAGCTTAAA
ATTTGTGGTATTAAAGATGAAAAAAATGCCAAAGATTTAGCTTTTTTAAATATTGATTTT
TTTGGACTTATTTTTGCTAAAAGTCCAAGAAGAGTGAGTTTAGAACAAGCAAGAAATTTA
AGTGCAATTTTTCATGAAAAAGATAAAAAAGTTGTCGGTGTTTTTGTAGATGAAAATTTG
GAACAAATTTTAAGATGTATTAAAGAAGCTAAGCTTGATGGGATACAAATTTATCGCACT
ATTACCAAAGAAGAATTTGAAATTTTAAAGGTGCAAAATGTTTTTGTTTGGCAGGTGATT
AGTGTGGAAAATAGTTTAGATTTAAAAAGTGAAATTTTTGCTAATTTAGTACTTTTTGAT
GCTAAGGGAATTTTAAAGGGCGGTAATGGAATAAGTTTTGATTGGACTTTATTAGGTTCT
TATACTAAAGATTTTATATTAGCCGGAGGCATAGGTTTGGATAATGTTCATAAGGCTGTA
AAAACGGGAGCTAAAATTTTAGATCTTAATTCAAAACTTGAAGATGAAAAAGGCTTAAAA
GATATCAACAAAATAAAACAAATTTTAAAGGAGTTGAAAAAATGAATGGAATGGTTTTAT
TTGTTTTTAGCTACTGCCTGTGAAATTTTTGGCGTGGTGATCATGAAAGAACTTATAAGC
ACTAAAAACAAGCTTTACCTTTTAGCTTTGATAGTGTGTTTTGGATTTTCTTTTACTTTT
TTAAGCTTAAGTATGCAAAATATCGCTATGAGCGTTGCTTATGCTATATGGACAGGAGCT
GGAACCGCTGGTGGGGTAATGATAGGAGTGC-TTTTTTATAAAGAAAGTAAAAGTTTTTT
GAAACTTTTTTTAATCGCTGTGATTATTACTTGTACAGCGGGTTTAA--------AATTT
CTTTCTTGA---------------------------------------------------
------------------------------------------------------------
------------------------------------------------------------
------------------------------------------------------------
------------------------------------------------------------
------------------------------------------------------------
------------------------------------------------------------
------------------------------------------------------------
------------------------------------------------------------
------------------------------------------------------------
------------------------------------------------------------
------------------------------------------------------------
------------------------------------------------------------
-------------------------------------------GGTACGATGAA-----A
AAAATTATATGTTTATTTTTATCTTTTAACCTTGCTTTTGCAAATTTAGAAAATTTTAAT
GTTGGCACTTGGAATTTGCAAGGCTCATCCGCAGCCACAGAAAGCAAAT-----GGAGTG
TTAG------CGTAAGACAACTTGTAAGTGGAGCAAACCCCTTAGATATCTTAATGATAC
AAGAA-----GCAGGAACTT-TACCAAGAACAGCCACTCCAACAGGACGCCATGTGCAAC
AAG-----GTGGA-ACACCTATTGATGAATATGAGTGGAATTTAGGAACTCTTTCAAGGC
CTGATAGGGTTTTTATTTATTATTCTCGCGTTGATGTAGGAGCTAATCGTGTAAATTTAG
CTATAGTTTCAAGAATGCAAGCTGAAGAAGTG-ATTGTTTTACCTCCACCTACTACAGTT
TCAAGACCCATTATAGGAATTCGCAATGGAAATGATGCTTTTTTCAATATCCATGCTTTA
GCTAATGGAGGAACAGATGTAGGAGCAATTATCACAGCTGTAGATGCACATTTTGCAAAT
ATGCCTCAAGTTAACTGGATGATAGCAGGGGATTTTAACCGTGATCCTTCTACTATAACA
AGTACAGTGGATAGAGAATTAGCAAATAGAATTAGAGTGGTTTTTCCAACTAGCGCCACT
CAAGCAAGCGGAGGGACTCTTGATTATGCAATTA-CGGGAAATTCAAATAGACAACAAAC
CTATAC--TCCACCGCTTTTAGCTGCGATTTTAATGCTTGCAAGTTTAAGATCTCATATA
G----TTTCAGATCATTTTCCAGTAAATTTTAGAAA-------ATT--TTAGGACATT--
------------------------------------------------------------
------------------------------------------------------------
------------------------------------------------------------
------------------------------------------------------------
------------------------------------------------------------
------------------------------------------------------------
------------------------------------------------------------
------------------------------------------------------------
------------------------------------------------------------
------------------------------------------------------------
------------------------------------------------------------
------------------------------------------------------------
------------------------------------------------------------
------------------------------------------------------------
------------------------------------------------------------
------------------------------------------------------------
------------------------------------------------------------
------------------------------------------------------------
------------------------------------------------------------
------------------------------------------------------------
------------------------------------------------------------
------------------------------------------------------------
------------------------------------------------------------
------------------------------------------------------------
------------------------------------------------------------
------------------------------------------------------------
------------------------------------------------------------
------------------------------------------------------------
------------------------------------------------------------
------------------------------------------------------------
------------------------------------------------------------
------------------------------------------------------------
------------------------------------------------------------
------------------------------------------------------------
------------------------------------------------------------
------------------------------------------------------------
------------------------------------------------------------
------------------------------------------------------------
------------------------------------------------------------
------------------------------------------------------------
------------------------------------------------------------
------------------------------------------------------------
------------------------------------------------------------
------------------------------------------------------------
------------------------------------------------------------
------------------------------------------------------------
------------------------------------------------------------
------------------------------------------------------------
------------------------------------------------------------
------------------------------------------------------------
------------------------------------------------------------
------------------------------------------------------------
------------------------------------------------------------
------------------------------------------------------------
------------------------------------------------------------
------------------------------------------------------------
------------------------------------------------------------
------------------------------------------------------------
------------------------------------------------------------
------------------------------------------------------------
------------------------------------------------------------
------------------------------------------------------------
------------------------------------------------------------
------------------------------------------------------------
------------------------------------------------------------
------------------------------------------------------------
------------------------------------------------------------
------------------------------------------------------------
------------------------------------------------------------
------------------------------------------------------------
------------------------------------------------------------
------------------------------------------------------------
------------------------------------------------------------
--------------------------------------ATGCTTATAAAATTTAAAAATC
ATAGTCCCAAACTAGGTCAAAATGTTTTTGTTGCAGAGGGCGCTAAAATCATAGGAGAAA
TAGAAATAGGAGATGAAAGTAGTATTTGGTTTAATTGTGTTTTAAGAGCCGATGTTAATT
TTATAAAAATTGGCAAAAGAACCAATATTCAAGATCTTAGCACGGTGCATGTTTGGCATA
GGGAATTTGATGAAAAAGGAAAGTTAAAAGACGCTGGTTTTCCTACGATAATAGGAGATG
ATGTAACCATAGGACATAATTGCGTTATCCATGCTTGTGTGATAAAAAATCGTGTTTTAA
TCGGAATGAATGCTGTTATCATGGATAGTGCTTTGATAGAAGAAGATAGCATAGTGGGTG
CTGGAAGCGTTGTAACAAAGGGTAAAAAATTTCCGCCACGCTCTTTGATACTTGGAAATC
CTGCAAAATTTGTGCGTGAATTAAATAATGAAGAAATAAATTTTCTAAAACAATCCGCTT
TAAATTATGTGGATTTTAAAAACGAGTTTTT-------TTGAGTAAAGAAAAAGAAGTAT
TGCTCAATGAAGAAATAAGAGCGGATGAAATCAGATGTGTTGGCGATGATGGCAAAGTTT
ATGGTATTATCAGTAGTGATGAAGCTTTAGAAATTGCAAATCGTTTAGGACTTGATCTTG
TAATGATAGCTGCAGATGCTAAGCCACCTGTTTGCAAGATCATGGACTATGGTAAATTCC
GTTATCAACAAGAGAAAAAACAAAAAGAAGCAAAGAAAAAACAAAAAGTGATTGATATAA
AAGAAATCAAACTTTCTGTAAAAATTGCTCAAAATGATATTAATTACAAGGTAAAACATG
CTTTAGAATTTTTAGAACAAGGTAAGCATGTGAGATTTCGTGTGTTCTTAAAAGGACGTG
AAATGGCAACTCCTGAAGCAGGTGTAGCTTTGCTTGAAAAAATTTGGACTATGATAGAAA
ATGAAGCTAATCGTGACAAAGAGCCAAATTTTGAAGGTCGTTATGTAAATATGCTTGTAA
CTCCTAAAAAGGCTTAAATGCTTTTTGCAGATAGTCTAAAACTTGAAGGTACTATTGCAC
AAATTTATGATAACAATAAAACCTTGCTTATTGACTCTATTTATGGCGGACAAATGGCTA
TAAAAGTTCTACCAAATACCGAAATAGAAATGGATGATTGTGGTATTTTTGGAACAGATA
AAGATGGAACTTTTAAAGATTTACAGGTTGGAAATTTTTTAGAAAGTAAAATTTCTTAT-
--GGAATACCTGCTACACCAAATACTCAG------GCTATTCCAGTAGCTAGAAAAATTG
AAATTCAATGTTATAAAAAAGCTTATTAA------ATGAAAAAAATATTCACAGTAGCTC
TTCTTGGAGCTACTTTACTTTATGCAGAAAGCTCAGCTTTTGGTGCAGGAGATATAACAA
GCAATTCTTCTTATGGTTTAACTTCAAATGAAAAATTATTTAAAGAAAAGTTAGATAATT
TAAATAATGAAAATATACAAACAAATGCTAGAATTAATGAAATTAACGAAAGAATCGAGG
GTTTACAAAGCACTTTAGAAGGTATAAATTCTCAATATGCTAAATCAAATTCTAGATTAA
GTCAAGTTGAAGAGAATAATCAAAATATTGAAAATAATTTTACTAGTGAAATTCAAAAAT
TAAAGGCTTATGTTGAAGAAAGTAGAAAAATTCAAGAAGCTAATAATAAGCAAGTAAAAA
AAGTTTTAGCCGAACTTAGTTCTTTAGTAGATGCTATTAATGCAAATTATGTTTCTAAAA
ACGAATTAAATGATGCAAATTTAAGCGTTAAAACTATTACACCTAGTGTTGTTGTTTCAA
CTACAGATTCAAATAGTAC------CATTGAAAACAATAA------TACTCAAAATACCC
AAGATGATAAAGCAAAACAAATTGATGAATCTTGGAAAAAGAAAAAAAATAATGAAATTT
TAGAATTAGCGATAAAAGATGTTGATAAAAATGCTTTTGAAGATTCCAAAGCAAAATTAA
ATTTTCTCATAACAAAGCAGTATAAACCTGCAAGAGCAAATTTTTGGTTAGGGGAGATCG
AGTATAAACAAAAAAATTATAACAATGCTATTGTTTATTATAAAAAAAGTTCTTCTTTGA
GTACAAAAGGAGATTATTTCCCAAAACTTTTATATCATACTGCCATTTCATTGGATAAAA
CAGGTGATACAAAAACAGCAAATGGTTTTTATAAAGCTTTAAAAACTAATTATCCAAATT
CACCCGAAGCAAAAGCTTCGCCTAATAGAAAATAAATGATTTTTTGGGCTTTTCTTGTTG
TAATTGGAGCGATTTATTTTGGCAATATGTTTTTTGGGCAGTATTCTTTAGATACTTTAT
TAAGCTTAGAAAATACCAAAGAAGAGCTTAATAAAAAGATTATTTTGCTCAAAGAACAAA
ATGCTAAAGCACAAAAAGATTATTTTGAATTAAAAGGATTATACCCAAATGAAAACTA--
------------------------------------------------------------
------------------------------------------------------------
------------------------------------------------------------
------------------------------------------------------------
------------------------------------------------------------
------------------------------------------------------------
------------------------------------------------------------
------------------------------------------------------------
------------------------------------------------------------
------------------------------------------------------------
------------------------------------------------------------
------------------------------------------------------------
------------------------------------------------------------
------------------------------------------------------------
------------------------------------------------------------
------------------------------------------------------------
------------------------------------------------------------
------------------------------------------------------------
------------------------------------------------------------
------------------------------------------------------------
------------------------------------------------------------
------------------------------------------------------------
------------------------------------------------------------
------------------------------------------------------------
------------------------------------------------------------
------------------------------------------------------------
------------------------------------------------------------
------------------------------------------------------------
------------------------------------------------------------
------------------------------------------------------------
------------------------------------------------------------
------------------------------------------------------------
------------------------------------------------------------
------------------------------------------------------------
------------------------------------------------------------
------------------------------------------------------------
------------------------------------------------------------
------------------------------------------------------------
------------------------------------------------------------
------------------------------------------------------------
------------------------------------------------------------
------------------------------------------------------------
------------------------------------------------------------
------------------------------------------------------------
------------------------------------------------------------
------------------------------------------------------------
------------------------------------------------------------
------------------------------------------------------------
------------------------------------------------------------
------------------------------------------------------------
------------------------------------------------------------
------------------------------------------------------------
------------------------------------------------------------
------------------------------------------------------------
------------------------------------------------------------
------------------------------------------------------------
------------------------------------------------------------
------------------------------------------------------------
------------------------------------------------------------
------------------------------------------------------------
------------------------------------------------------------
------------------------------------------------------------
------------------------------------------------------------
------------------------------------------------------------
------------------------------------------------------------
------------------------------------------------------------
------------------------------------------------------------
------------------------------------------------------------
------------------------------------------------------------
------------------------------------------------------------
------------------------------------------------------------
------------------------------------------------------------
------------------------------------------------------------
------------------------------------------------------------
------------------------------------------------------------
------------------------------------------------------------
------------------------------------------------------------
------------------------------------------------------------
------------------------------------------------------------
------------------------------------------------------------
------------------------------------------------------------
------------------------------------------------------------
------------------------------------------------------------
------------------------------------------------------------
------------------------------------------------------------
------------------------------------------------------------
------------------------------------------------------------
------------------------------------------------------------
------------------------------------------------------------
------------------------------------------------------------
------------------------------------------------------------
------------------------------------------------------------
------------------------------------------------------------
------------------------------------------------------------
------------------------------------------------------------
------------------------------------------------------------
------------------------------------------------------------
------------------------------------------------------------
------------------------------------------------------------
------------------------------------------------------------
------------------------------------------------------------
------------------------------------------------------------
------------------------------------------------------------
------------------------------------------------------------
------------------------------------------------------------
------------------------------------------------------------
------------------------------------------------------------
------------------------------------------------------------
------------------------------------------------------------
-----------------ATGAGGCCAGAAAATTACGTAGCATTTTTCACTGTTTGTGGAT
TTTTTATAGGACTTGCATTTAGCATTATTAGTATAGATGAAGCCTTTGATATACTGATTT
TTACTTGTTTTATTACTTTTATGTTTTATGTTTTTGTTCATATTGCTATTATGAATTTTA
TAGATGTAAAGAAAATTAGTGGCAGAATCTTTAATAAACACGATTATGAAAAAACTAGCA
ATAATATTATCAACGATTTAGTTATTCGTGAAAAGAAAATGGATATAATTTTAGAAAAGC
TCAATGAAGAAAGAGAAGAGCTAAAGAAAAATGAATTCAAAGAAAGACGAAGAAATGCTA
AAAGAGCCGCCTAA----------------------------------------------
------------------------------------------------------------
------------------------------------------------------------
------------------------------------------AAAGCTTTAGTGGTTTAA
TAAAATTTCGATTTTACAAAATTTTTCTTTAACTTTTGATGAATTTAAGAAAGAGTTTAG
AGTTTGAGAAAAATCAAACTCTAAA--AATTTAAAAGCCTAGATT---------------
------------------------------------------------------------
------------------------------------------------------------
------------------------------------------------------------
------------------------------------------------------------
------------------------------------------------------------
------------------------------------------------------------
------------------------------------------------------------
------------------------------------------------------------
------------------------------------------------------------
------------------------------------------------------------
------------------------------------------------------------
------------ATGAAAAAAATTTTAATTATTATGAGTTTGTTTTTAATCACACTAAAT
GCAAAAGAACGCCTTGTAGTGCTTGATCCTGCAAGCATAGAAACCCTTTTTATGCTTAAG
GCTGAAGATCAAATCGTAGGCATTGCCACTTTACAACACTCAAATATCTATCCTAAAGAT
CAAACCTCAAAACTTACAAGCGTAGGCACTTTTTCAAATCCTTCACTTGAAAAAATAGTA
GCACTAAAACCAAGTTTGGTGATTTTAAGCTCTTATTCTTTAAATTTAGAAGAAGGACTT
AAAAATTTTGGTATCAAAAGTATCAATTTAAAAGCCGAGCGTTTAGAAGATATAACAAAA
AATATCACAACCTTAGGCCAAATCAC---CAAAAAAGAAAAAGAAGCAGAGCTTTTAAAA
CAAGAATTTGCTCAAAATTTAAAAAAATTAAGCGATAAACCCCTAAATAAAAGTGCGATT
TATCTTTATTCTAGCAACCCTTTAATGGCCTTTAATGATAATTCTTTAATAGCTGATATT
TTAAGACTTATAGGGATTAAAAATTTAAGTCCGCAAAGTCAAATTTCAAGACCTGTTATA
TCAGCAGAATATATACTGAAACAAAATCCAGATATACTCATTCTTGGAATGGATGTCAAA
AATAATCTTTTAGATACAAATGCTTTATTGAAAAATACCAAAGCAGTTAAAACAGGAAGT
ATTTATTTTAACAAAGATACACCTATATTATTACGTCTTAGTCCTAAGATAATAGATAGA
ATTCAAGAATTTAAAACAAAGCTAGAAAATAACAATTTTTAA------------------
------------------------------------------------------------
------------------------------------------------------------
------------------------------------------------------------
------------------------------------------------------------
------------------------------------------------------------
------------------------------------------------------------
------------------------------------------------------------
------------------------------------------------------------
------------------------------------------------------------
------------------------------------------------------------
------------------------------------------------------------
------------------------------------------------------------
------------------------------------------------------------
------------------------------------------------------------
------------------------------------------------------------
------------------------------------------------------------
------------------------------------------------------------
------------------------------------------------------------
------------------------------------------------------------
------------------------------------------------------------
------------------------------------------------------------
------------------------------------------------------------
------------------------------------------------------------
------------------------------------------------------------
------------------------------------------------------------
-------------------GTGAAAAATCGCAGGGAATTTCTTAAAAAATCCGCTTTTGC
CTTAGGGGCTGCTGGAGTGCTTGGTAGCACGACTTTAGCTCT------AGCTAAAGATGA
AGAAAGAAAAGATTTGGTTAAAGGTAAAAGTAAGAAAAAAGAAGTGCTTTTTCAAAGAAG
TGCTAATTGGGAAAAATATTATATAAAGGCTGAGTAA-----------------------
------------------------------------------------------------
------------------------------------------------------------
------------------------------------------------------------
------------------------------------------------------------
------------------------------------------------------------
------------------------------------------------------------
------------------------------------------------------------
------------------------------------------------------------
------------------------------------------------------------
------------------------------------------------------------
------------------------------------------------------------
------------------------------------------------------------
------------------------------------------------------------
------------------------------------------------------------
------------------------------------------------------------
------------------------------------------------------------
------------------------------------------------------------
------------------------------------------------------------
------------------------------------------------------------
------------------------------------------------------------
------------------------------------------------------------
------------------------------------------------------------
------------------------------------------------------------
------------------------------------------------------------
------------------------------------------------------------
------------------------------------------------------------
------------------------------------------------------------
------------------------------------------------------------
------------------------------------------------------------
------------------------------------------------------------
------------------------------------------------------------
------------------------------------------------------------
------------------------------------------------------------
------------------------------------------------------------
------------------------------------------------------------
------------------------------------------------------------
------------------------------------------------------------
------------------------------------------------------------
------------------------------------------------------------
------------------------------------------------------------
------------------------------------------------------------
------------------------------------------------------------
------------------------------------------------------------
------------------------------------------------------------
------------------------------------------------------------
------------------------------------------------------------
------------------------------------------------------------
------------------------------------------------------------
------------------------------------------------------------
------------------------------------------------------------
------------------------------------------------------------
------------------------------------------------------------
------------------------------------------------------------
------------------------------------------------------------
------------------------------------------------------------
------------------------------------------------------------
------------------------------------------------------------
------------------------------------------------------------
------------------------------------------------------------
------------------------------------------------------------
------------------------------------------------------------
------------------------------------------------------------
------------------------------------------------------------
------------------------------------------------------------
------------------------------------------------------------
------------------------------------------------------------
------------------------------------------------------------
------------------------------------------------------------
------------------------------------------------------------
------------------------------------------------------------
------------------------------------------------------------
------------------------------------------------------------
------------------------------------------------------------
------------------------------------------------------------
------------------------------------------------------------
------------------------------------------------------------
------------------------------------------------------------
------------------------------------------------------------
------------------------------------------------------------
------------------------------------------------------------
------------------------------------------------------------
------------------------------------------------------------
------------------------------------------------------------
------------------------------------------------------------
------------------------------------------------------------
------------------------------------------------------------
------------------------------------------------------------
------------------------------------------------------------
------------------------------------------------------------
------------------------------------------------------------
------------------------------------------------------------
------------------------------------------------------------
------------------------------------------------------------
------------------------------------------------------------
------------------------------------------------------------
------------------------------------------------------------
------------------------------------------------------------
------------------------------------------------------------
------------------------------------------------------------
------------------------------------------------------------
------------------------------------------------------------
------------------------------------------------------------
------------------------------------------------------------
------------------------------------------------------------
------------------------------------------------------------
------------------------------------------------------------
------------------------------------------------------------
------------------------------------------------------------
------------------------------------------------------------
------------------------------------------------------------
------------------------------------------------------------
------------------------------------------------------------
------------------------------------------------------------
------------------------------------------------------------
------------------------------------------------------------
------------------------------------------------------------
------------------------------------------------------------
------------------------------------------------------------
------------------------------------------------------------
------------------------------------------------------------
------------------------------------------------------------
------------------------------------------------------------
------------------------------------------------------------
------------------------------------------------------------
------------------------------------------------------------
------------------------------------------------------------
------------------------------------------------------------
------------------------------------------------------------
------------------------------------------TTTTAAATGAAAGTCTTA
ATCATAGGCTTTGGAAGCATAGGAAAAAAGCATTTTTTAGCCTTAAAAAATTTAAAGTAT
GAAGTAAGTTTGCTTTCTTTAAGTGCTAAAAAAG--AAGAGTT---------------TG
AAAAAACTCAAATCTATCGTTCCTTAAAAGAATGTCATTTAAATGAATTTGATCTTTTTA
TCATCGCAAATATCACCACAGAGCATTTTAACACCTTAAAAGCTTTAAATGAGCTTGTAA
AAGATAAAATCATACTCGTAGAAAAACCTTTATTTGAAAAGGTGCAAAATTTTA---CAA
GCTCAAAAAATCACATTTATGTAGCGTATTTACTGCGTTTTCATCCTGTGATTGTAGCTT
TAAAAAAACTTTTAAAAGGTGAAAAAATTTATTTTGCTAGTTTGGTTTGTAATTCTTATT
TGCCCCATTGGAGGGCTTTAGACTACAGGCAAAATTACAGCGCTAAAAAAGAGCTAGGTG
GTGGGGTTTTACTCGATCTTTCTCATGAAATCGATCTAGCCTTTTTTCTTTTTGGAAACT
TAGAGCTTATATACTCCCAAAATGCTAAAATTTCAGAGCTTGACATAACAAGCGATGATT
TTGCCTTTTTGGTTTTAAAAAATTCACAAAAAGCTAAAATTCATATAGAACTAGACTATT
TTTCTAAATTTAACAAAAGAGAAATTATCATCCATACTTTAGAAAAAAGCTTTAAAGCCG
ATTTGATAAACAATAAAATCGAAATTTATCACAAAAATCAAAGTCAAAAAATCTTAAATT
TTGAAAATGATACGATAAAAACCCTTCAAAATTTACATCATGCAGTCTTTGAAAAAGACA
AAGAACTTTGCGATCTTAAGCAGGCTTTAAAAGTGCTTGAAATTTGTGATGAAGTAAGGA
AAAAAAATGGCTGA----------------------------------------------
------------------------------------------------------------
------------------------------------------------------------
------------------------------------------------------------
------------------------------------------------------------
------------------------------------------------------------
------------------------------------------------------------
------------------------------------------------------------
------------------------------------------------------------
------------------------------------------------------------
------------------------------------------------------------
------------------------------------------------------------
------------------------------------------------------------
------------------------------------------------------------
------------------------------------------------------------
------------------------------------------------------------
------------------------------------------------------------
------------------------------------------------------------
------------------------------------------------------------
--------------------------------------------TTGCATTTTTTGCAAG
TTTAGCTAGTGCAAATACCATTAATGCTATAGCTGTAGTTGTAGACAAAGAGCCTATCAC
AACTTATGATATAGATCAAACTATGAAAGCACTTAAAATTGATAGAAATAAAGCTTTAGG
CGTACTCATCAATGAAAAAATGGAAATTTCACAAATGAAACAACTAGGTATTGTAGTCAA
TGATCTAGAGCTTGATGATGCTATAAATAAAATGCTTGCTCAAAACAAAACGACTTTAAA
TGCTTTCAAAGCAAATTTAAAATCCAAAAATCAAAGCTATGAACAATTTCGTGCAAATTT
TAAAAAAGACTTAGAAAAAAGAAAGCTTTATGAAAAAATCGCAAGTATGGCAAAAACTGA
TTTTAGTGATGATGGAGCAAAAAAATTTTTCGAACAAAATAAAGATAAATTCACTTTTTA
TACACAAATTAATGCAAATATTTATCTATCAAACAATCCTCAAACTTTAGAAAATATCAA
AAATACAAAAAAAACAATCCTTAAACCACAAAATGCATCTTTAAACACAAGTAATGCCGA
TCCAAGACTTTTAGGGCTTTTATCACAAATTCCTGTTGGAGGCTTTTCCCCTGTTTTAAA
TGGAAAAAATGGCTATGAACTCTATGAAGTTAAAAGCAGAGATGGGGCACAAACTCCTGA
ATATGAACAAGTTAAAAATGAAGTTTTAAACGCTTATGTAAGTGAACAAAGACAAAATTT
TATACAGGATTATTTTGATAAACTCCGCTCTAAAATCAATATAGAATATTTAAGATAATT
GCTAAATATTTTAAAAAATTTTACGAATTTATTATCTGGTAAAAAAGGGAAAATAATGCA
ATACAGCATAGAAATTAACAAAAATACAGAAATATTTAATATAGACAAAGTCGCCAAACA
AGCTGCCGGTGCTGTTTTAATGAGACAAGGCAAAAGCGTTGTTCTAGCTACAGTTGCAAG
AGAAGAAAAACAAGTTGAAGAAGATTTTTTACCTCTAACCGTCCAATACATCGAAAAAGC
TTATGCCGCAGGAAAAATCCCTGGTGGTTATGTCAAAAGAGAAACCAAGCCAAGCGATGC
AGAAACCTTAACAGCACGCATTATTGATAGAAGCTTACGCCCTCTTTTTCCAAAAGGCTA
TGCTTATCCGACTCAAATCGTTGTGATGGTTCTCTCAGCTGATCCTAAAGTAGATTTGCA
AGTAATGAGCTTAAATGCCGCAAGCGTGGCACTTTATCTTAGTGATATACCTATGAAAGC
TCCAGTATGTGGTGTGCGTATAGGAAAGATAGATGGAAATTTCATACTCAATCCAAACAA
TGAAGAGCTTCAAAATAGCACCCTAGATCTCTATGTAGCAGGTGTAAAAGATGAGCTTTT
GATGATAGAAATGAGAGCCTTACCTGATCAAAAAGAAAATGAAATCTTTATCGAAGCTCC
TTATGCTGATGTTTTAACTCAAACCACTTCACAAAATATGAATGAACTTAGCGAAGATGA
AATTTTAGAAGCTCTAAATTTAGCTCAAAAAGCTATATTAAATGGTTCAAATGCTTATGA
AGAAGCCTTTAGCAAACACAAAAAAAATTCTCAAA-----TCGAACTAAAAAATGAGATT
GAATATCCTGAAATTTTAGCTTTTATAGAAAATAATTTCCAAAAACAAATCAAAGAAGCC
ATCAACCAAATGGCAAAAAGCGAAAGAGCAAGCGAACTAAATAAAATCGCTAAAGAAATT
TCAAATCTTGAAATCGCTAAAGAGTGGAGCGAAGAAAGTGTCTTAAATACCTTAGCTAAA
GTCAAACGCAAACTTATTCGTGAGCAAATTTTAAATGAAGGCAAAAGAGCTGATGGTAGA
AGTTTAAACGAAGTGCGTCCTATTAATATAGAAACCAACATCTTACCAAACGCTCATGGT
TCTTGTCTTTTCACTCGTGGACAAACTCAAGCCCTAGTGGTTGCAACCTTAGGCGGAGAA
AACGATGCTCAAATGATAGACTTGCTTACAGAAAAAAATCCTATAAGCGAACGCTTTATG
GTAAATTATAATTTTCCAGGTTTTTCAGTAGGCGAAGCAAGTCCTATCAAAGCTCCAGGA
AGAAGAGAACTAGGACATGGAAATTTAGCCAAAAGAGCACTTTATCCAAGTGTGGATGAA
AACTATCCTTATGTAATCCGCTTAGTCAGTGAAATTTTAGAAAGCAATGGCTCAAGTTCT
ATGGCAACGGTTTGTGGCGGATCTTTAGCCTTAAAAGCAGCAGGAGTGCCAAGCTTAAAA
CTTGTTGCAGGAGTAGCCATGGGGCTTATCTTTGAAGATAACAAGTATGCTGTTTTAACA
GATATCATGGGACTTGAAGATCATGATGGGGATATGGACTTTAAAGTAGCAGGAAGCAAA
GACGGCGTTACTGCTCTTCAAATGGATATAAAACTAGGTGGAATCGATCAAGAAACACTA
AAACAAGCTTTATACCAAGCCAAAGAAGGAAGAATTCACATTCTAAATATCATGGAAGAA
GCCGCCAAAGAAATCATAGTCAATGAAGAAGTTTTACCTAAACTTGAGCTTTTTAGCGTT
GATCCTTCAAAAATCGTTGATATTATAGGACAAGCCGGAAAAACCATCAAAGAAATCGTA
GAAAAATTTGGCGTTTCTATAGACTTAGATCGCGAAAAAGGTGAAGTAAAAATAGCAGGT
AGTCAAAATGAGCAAATCAAAGCCGCAAAAGACTACATCATAAACATCACAAGCTCTCAA
AAAGGAACTAAAAAAGGCTCTAAAGACAAAGATATATCAGGCTTTGAACTTGGGCAAGAA
TTTCAAGGTATTGTTAAAAAAATCGCTCCTTTTGGAGCCTTTGTGGAACTTAAAAATGGT
GTTGATGGTTTATTGCATAGTTCAAAAAGCAAGCATCTTAATTTAAGCGAAAACCAAAGC
TTAAAAGTTAAAATCAGCGAAATTAAAAACGGAAAAATTTCTGTGGATTTGTGTGAGTGA
-ATGAAAGAAAATTTACAAGACCGCTTAGAGCGTGAAAATCTAAAAATAGCAAGTTTTGG
AAAAAGAGTTCTAGCTTTTTTAATCGATGATATGGTTATTTCTTTGATTGTGTTTATCAT
TTTTTATGATCGTCTAATCCAAGCAAAAGATTTATTTGAAACAACTCAAATTGTAGGAAA
TTTTTACCTTGGCTTCATCTTGCTTCATTTTAGTTATCAAGCAATTTTTACTTATCTTTA
TGGAGCAAGTTTGGGAAAAATATTATGCAAAATTATCATCTTGGATGAAAATCTTCTTGA
CAAACCCAATCTCATTCAAAGTTGCATCAGGTCTGCCGTAAGACAAGTTAGTGCTATGGC
GTTTATGCTTGGATTTGCTTGGGCTTTAAGCAATGATTTACGCAAAGCTTGGGAGGATTA
TCTAGCAAGGACAATAGTAGTCGATGTGGCGTAATTGATCTATATTTTAGAATTTTTCAA
AGGTGCATCTTTAGCTTTAATGCTTTTTGGTGCACTTTTCTTCTTTTTTAAATATAATTC
TTTTTTCTATCTTTGCTTGGGTATTATACCAGGTTTGCTTTTATCTTTAATTTTTGTTTT
ACTTATAGAAAACCATAAGCTAAAAAAT---GAAAATAAGTTAAGATAAAAGCAA-----
------------------------------------------------------------
------------------------------------------------------------
------------------------------------------------------------
------------------------------------------------------------
------------------------------------------------------------
------------------------------------------------------------
------------------------------------------------------------
------------------------------------------------------------
------------------------------------------------------------
------------------------------------------------------------
------------------------------------------------------------
------------------------------------------------------------
---ATGAGTTTTGAAGAAAATTTAAAACACGCTAATGAATCTTTGGAAAAATTAAATAAT
CAAGAGCTTGCCTTAGATGAAAGTGTAAAAATTTATAAAGAAGGTTTAGAGAGTATCAAA
AAAGCAAGACTTGAGCTTGAAAAAGCAAAATTAGAAGTGGAGCAAATTGATGAGTAA---
------------------------------------------------------------
------------------------------------------------------------
------------------------------------------------------------
------------------------------------------------------------
------------------------------------------------------------
------------------------------------------------------------
------------------------------------------------------------
------------------------------------------------------------
------------------------------------------------------------
------------------------------------------------------------
------------------------------------------------------------
------------------------------------------------------------
------------------------------------------------------------
------------------------------------------------------------
------------------------------------------------------------
------------------------------------------------------------
------------------------------------------------------------
------------------------------------------------------------
------------------------------------------------------------
------------------------------------------------------------
------------------------------------------------------------
------------------------------------------------------------
------------------------------------------------------------
------------------------------------------------------------
-------------------------------ATGAGTAAAAAAGTATTAATTCCATTGGC
TCAAGGTTTTGAAGAAGCTGAATTTATAGGAATTGCGGATGTTTTAAAACGAGCAAAAGA
GTTAAATCCAGATTTGGAAGTTGTTATAGCTTCGTTAAACAGTGAGTTATTGGTAAAAGG
TGCTAATAGCATTAGTATAAAAGCAGATTGTTCTATAGAGGATGTTGATATAGAAAATTT
AGATGCTATTGCTTTGGCGGGTGGCTTTGAAGGTATGATGAATCTTAAGAATTCAAATGT
TATTTTAAATATCATTAAACAACTTCATAGCAAAAATAAAATTGTTGCCGCAATCTGTGC
TTCTCCTATAGTTTTAAATGAAGCAGGTGTTTTAGAGGGCGAGTTTGCTTGTTATCCTAG
TTGTGAAGTTGGACTTAATGGAAATCGTGTTAACAAGGCTGTAGTTGTAAATAAAAATGT
TATAACTTCAGCAGGTCCAGCTACGGCAATTCTTTTTGGTTTAGAACTAGCTAAAAAGTT
ATGCGGTGATGAAATTTATCAAAAATTATATGAGGGAATGTTGCTACCTTTGACAAAATA
G-----------------------------------------------------------
------------------------------------------------------------
------------------------------------------------------------
------------------------------------------------------------
------------------------------------------------------------
------------------------------------------------------------
------------------------------------------------------------
------------------------------------------------------------
------------------------------------------------------------
------------------------------------------------------------
------------------------------------------------------------
------------------------------------------------------------
------------------------------------------------------------
------------------------------------------------------------
------------------------------------------------------------
------------------------------------------------------------
------------------------------------------------------------
------------------------------------------------------------
------------------------------------------------------------
------------------------------------------------------------
------------------------------------------------------------
------------------------------------------------------------
------------------------------------------------------------
------------------------------------------------------------
------------------------------------------------------------
------------------------------------------------------------
------------------------------------------------------------
------------------------------------------------------------
------------------------------------------------------------
------------------------------------------------------------
------------------------------------------------------------
------------------------------------------------------------
------------------------------------------------------------
------------------------------------------------------------
------------------------------------------------------------
------------------------------------------------------------
------------------------------------------------------------
------------------------------------------------------------
------------------------------------------------------------
------------------------------------------------------------
------------------------------------------------------------
------------------------------------------------------------
---------------------------------------------------ATGAAGCTT
AGTTTAAGATATGTTTTAAATCAATTTTTAAGTACGAATTTGTCTATATTTTTCGTACTT
TTTGCTATTGTATCTATGGTGTTTTTTATTCAACTTGCAAAACTTACTTCAAGTATAGAG
ATTAGTTTTTTGGATCTTTTAAAGCTTTATGGATTTATGTTGCCTAG-------------
------------------------------------------------------------
------------------------------------------------------------
------------------------------------------------------------
------------------------------------------------------------
------------------------------------------------------------
------------------------------------------------------------
------------------------------------------------------------
------------------------------------------------------------
------------------------------------------------------------
------------------------------------------------------------
------------------------------------------------------------
------------------------------------------------------------
------------------------------------------------------------
------------------------------------------------------------
------------------------------------------------------------
------------------------------------------------------------
------------------------------------------------------------
------------------------------------------------------------
------------------------------------------------------------
------------------------------------------------------------
------------------------------------------------------------
------------------------------------------------------------
------------------------------------------------------------
------------------------------------------------------------
------------------------------------------------------------
------------------------------------------------------------
------------------------------------------------------------
------------------------------------------------------------
------------------------------------------------------------
------------------------------------------------------------
------------------------------------------------------------
------------------------------------------------------------
------------------------------------------------------------
------------------------------------------------------------
--------------------------------------ATGGTAGAGAATTTTCTTAGAG
AATACGCAAAATTAATTGCAGATTATCCTGAACAGATTGATACTCAAAAAATTGAATTAA
GTGAAAATTTTTTTGAGATTGTTCTTTTTGCACATAAGGTTGATACAGGTAAGCTTATAG
GTAAAAATGGAAAAATGATCAATGCTATAAAAACCGTAATCTCTGCTTATAAGAGCAAGG
ATGCAAGTTCTTATAGAGTAACGGTAAAAGCACTTGAGTGAGGGAAAAAAATGACTCAAG
AAGAGCTTGATGCTTTGATGAATGGTGATGTTGATCTTGATTCAGAGACAGAAGCAGAGG
TAAAAACCGA---AGAATC---GAATACCGAA---GAAGATGCTTTGATGTTAGAAGATG
TCAAAATAGCTGATTACAAACCTAATCCTAGCGTGGTATGGCCACCACCCCCACCAAATC
AGGAGCATAAGGTTGTACATCAGTTAGATGATGTTACAAAAGATAGCGAGCTTAAAGCAA
CGGAAATGATGGATAAGCTTGAAAGTATTAATAATTTTTTTGCGGATTCTGAAAGTTTAC
TCAAAGAGATAAATAAAGCAATAGAAAAAAATATTGATATTTTTTCTAAACTTAGTGAAA
AATTTCCTAATGTGGAAAGTTTCAGTGAAGCTTTAGAATTAAACAATCAAGCTAAAAAAA
GTTCTAAGGAGATTGTCGGAAATCTTCAAAGCGGACAAGATGAAGTGATGATGGCAATGG
ATGCAATGCAGTATCAAGATATACATCGTCAAAAAATCGAACGTGTTATTAATGTAATGC
GTGCTTTAAGCCGTTATATGAGTTCCTTATTTGAAGGTAAAATTGATGATAAAAAACGTG
TAAGTTCTGCAGTGCATATTGAAGGTGATGGTACTGCTGATGTTGTAAGTAATGATGATA
TAGAAGCTTTAATTGCAAGTTTAGGGCAAAAATGAATGAAACAGTGGCTCAGTGATTTTA
AACTTGCATTAATCCAAGAAGATGTCAATAAACTTGAAAATTTACTTGATGAACTTGATA
TGAAAGCTTTTATTAAAAATTTAGCCAAAGAATCGCCTTCAGAA-GATTTTTTAAAAGAA
AATGCAAATGATGTATTCTATCAAGTTCAAGCTCTTTTGCAAGAAGCTGTTATACTGATT
GAACAAAAGAAAAAAACAAAAGCTGTTGAAATTCAAAAATTTCAAAAAGCGTTGACATAT
TTTAAA------------------------------------------------------
------------------------------------------------------------
------------------------------------------------------------
------------------------------------------------------------
------------------------------------------------------------
------------------------------------------------------------
------------------------------------------------------------
------------------------------------------------------------
------------------------------------------------------------
------------------------------------------------------------
------------------------------------------------------------
------------------------------------------------------------
------------------------------------------------------------
------------------------------------------------------------
------------------------------------------------------------
------------------------------------------------------------
------------------------------------------------------------
------------------------------------------------------------
---------------------------------------------ATGATATTTGATAAA
AATTTTTCTTATGCTTTTGATGAAAATGCTTGTGAGAAATGCGGTGGAAAGTGTTGCACT
GGAGAAAGTGGCAATATTTTTGCGAGTAAGGAAGAATTAGAAGTATTAAGAAAGCATTTA
AATTTAGAAAGCAAAGAATTTGCTGAAAAATACTTGAGAAAAGTGGGCTTTAAAATGAGT
TTTAAGGAAGTCGAATGTGAAGATGGTTTTGCTTGCA-TTTTTTTTGATACTCAAAAAAG
AAATTGTAGTATCTACGATTTTCGTCCAAAACAATGCAGAACTTTTCCATTTTGGGAATA
TTTTAAAACACATCAAAAGGAATTAGAAAAAGAATGTATAGGTATTTGTTATTTGTCTTA
------------------------------------------------------------
------------------------------------------------------------
------------------------------------------------------------
------------------------------------------------------------
------------------------------------------------------------
------------------------------------------------------------
------------------------------------------------------------
------------------------------------------------------------
------------------------------------------------------------
------------------------------------------------------------
------------------------------------------------------------
------------------------------------------------------------
------------------------------------------------------------
------------------------------------------------------------
------------------------------------------------------------
------------------------------------------------------------
------------------------------------------------------------
------------------------------------------------------------
------------------------------------------------------------
------------------------------------------------------------
------------------------------------------------------------
------------------------------------------------------------
------------------------------------------------------------
------------------------------------------------------------
------------------------------------------------------------
------------------------------------------------------------
------------------------------------------------------------
------------------------------------------------------------
------------------------------------------------------------
------------------------------------------------------------
------------------------------------------------------------
------------------------------------------------------------
------------------------------------------------------------
------------------------------------------------------------
------------------------------------------------------------
------------------------------------------------------------
------------------------------------------------------------
------------------------------------------------------------
------------------------------------------------------------
------------------------------------------------------------
------------------------------------------------------------
------------------------------------------------------------
------------------------------------------------------------
------------------------------------------------------------
------------------------------------------------------------
------------------------------------------------------------
------------------------------------------------------------
------------------------------------------------------------
------------------------------------------------------------
------------------------------------------------------------
------------------------------------------------------------
------------------------------------------------------------
------------------------------------------------------------
------------------------------------------------------------
------------------------------------------------------------
------------------------------------------------------------
------------------------------------------------------------
------------------------------------------------------------
------------------------------------------------------------
-------------------------------------ATGAGGCCAGAAAATTACGTAGC
ATTTTTCACTGTTTGTGGATTTTTTATAGGACTTGCATTTAGCATTATTAGTATAGATGA
AGCCTTTGATATACTGATTTTTACTTGTTTTATTACTTTTATGTTTTATGTTTTTGTTCA
TATTGCTATTATGAATTTTATAGATGTAAAGAAAATTAGTGGCAGAATCTTTAATAAACA
CGATTATGAAAAAACTAGCAATAATATTATCAACGATTTAGTTATTCGTGAAAAGAAAAT
GGATATAATTTTAGAAAAGCTCAATGAAGAAAGAGAAGAGCTAAAGAAAAATGAATTCAA
AGAAAGACGAAGAAATGCTAAAAGAGCCGCCTAA--------------------------
------------------------------------------------------------
------------------------------------------------------------
------------------------------------------------------------
------------------------------------------------------------
------------------------------------------------------------
------------------------------------------------------------
------------------------------------------------------------
------------------------------------------------------------
------------------------------------------------------------
------------------------------------------------------------
------------------------------------------------------------
------------------------------------------------------------
------------------------------------------------------------
------------------------------------------------------------
------------------------------------------------------------
------------------------------------------------------------
------------------------------------------------------------
------------------------------------------------------------
------------------------------------------------------------
------------------------------------------------------------
------------------------------------------------------------
------------------------------------------------------------
------------------------------------------------------------
------------------------------------------------------------
------------------------------------------------------------
------------------------------------------------------------
------------------------------------------------------------
------------------------------------------------------------
------------------------------------------------------------
------------------------------------------------------------
------------------------------------------------------------
------------------------------------------------------------
------------------------------------------------------------
------------------------------------------------------------
------------------------------------------------------------
------------------------------------------------------------
------------------------------------------------------------
------------------------------------------------------------
------------------------------------------------------------
------------------------------------------------------------
------------------------------------------------------------
------------------------------------------------------------
------------------------------------------------------------
------------------------------------------------------------
------------------------------------------------------------
------------------------------------------------------------
------------------------------------------------------------
------------------------------------------------------------
------------------------------------------------------------
------------------------------------------------------------
------------------------------------------------------------
------------------------------------------------------------
------------------------------------------------------------
------------------------------------------------------------
------------------------------------------------------------
------------------------------------------------------------
------------------------------------------------------------
------------------------------------------------------------
------------------------------------------------------------
------------------------------------------------------------
------------------------------------------------------------
------------------------------------------------------------
------------------------------------------------------------
------------------------------------------------------------
------------------------------------------------------------
------------------------------------------------------------
------------------------------------------------------------
------------------------------------------------------------
------------------------------------------------------------
------------------------------------------------------------
------------------------------------------------------------
------------------------------------------------------------
------------------------------------------------------------
------------------------------------------------------------
------------------------------------------------------------
------------------------------------------------------------
------------------------------------------------------------
------------------------------------------------------------
------------------------------------------------------------
------------------------------------------------------------
------------------------------------------------------------
------------------------------------------------------------
------------------------------------------------------------
------------------------------------------------------------
------------------------------------------------------------
------------------------------------------------------------
------------------------------------------------------------
------------------------------------------------------------
------------------------------------------------------------
------------------------------------------------------------
------------------------------------------------------------
------------------------------------------------------------
------------------------------------------------------------
------------------------------------------------------------
------------------------------------------------------------
------------------------------------------------------------
------------------------------------------------------------
------------------------------------------------------------
------------------------------------------------------------
------------------------------------------------------------
------------------------------------------------------------
------------------------------------------------------------
------------------------------------------------------------
------------------------------------------------------------
------------------------------------------------------------
------------------------------------------------------------
------------------------------------------------------------
------------------------------------------------------------
------------------------------------------------------------
------------------------------------------------------------
------------------------------------------------------------
------------------------------------------------------------
------------------------------------------------------------
------------------------------------------------------------
------------------------------------------------------------
------------------------------------------------------------
------------------------------------------------------------
------------------------------------------------------------
------------------------------------------------------------
------------------------------------------------------------
------------------------------------------------------------
------------------------------------------------------------
------------------------------------------------------------
------------------------------------------------------------
------------------------------------------------------------
------------------------------------------------------------
------------------------------------------------------------
------------------------------------------------------------
------------------------------------------------------------
------------------------------------------------------------
------------------------------------------------------------
------------------------------------------------------------
------------------------------------------------------------
------------------------------------------------------------
------------------------------------------------------------
------------------------------------------------------------
------------------------------------------------------------
------------------------------------------------------------
------------------------------------------------------------
------------------------------------------------------------
------------------------------------------------------------
------------------------------------------------------------
------------------------------------------------------------
------------------------------------------------------------
------------------------------------------------------------
------------------------------------------------------------
------------------------------------------------------------
------------------------------------------------------------
------------------------------------------------------------
------------------------------------------------------------
------------------------------------------------------------
------------------------------------------------------------
------------------------------------------------------------
------------------------------------------------------------
------------------------------------------------------------
------------------------------------------------------------
------------------------------------------------------------
------------------------------------------------------------
------------------------------------------------------------
------------------------------------------------------------
------------------------------------------------------------
------------------------------------------------------------
------------------------------------------------------------
------------------------------------------------------------
------------------------------------------------------------
------------------------------------------------------------
------------------------------------------------------------
------------------------------------------------------------
------------------------------------------------------------
------------------------------------------------------------
------------------------------------------------------------
------------------------------------------------------------
------------------------------------------------------------
------------------------------------------------------------
------------------------------------------------------------
------------------------------------------------------------
------------------------------------------------------------
------------------------------------------------------------
------------------------------------------------------------
------------------------------------------------------------
------------------------------------------------------------
------------------------------------------------------------
------------------------------------------------------------
------------------------------------------------------------
------------------------------------------------------------
------------------------------------------------------------
------------------------------------------------------------
------------------------------------------------------------
------------------------------------------------------------
------------------------------------------------------------
------------------------------------------------------------
------------------------------------------------------------
------------------------------------------------------------
------------------------------------------------------------
------------------------------------------------------------
------------------------------------------------------------
------------------------------------------------------------
------------------------------------------------------------
------------------------------------------------------------
------------------------------------------------------------
------------------------------------------------------------
------------------------------------------------------------
------------------------------------------------------------
------------------------------------------------------------
------------------------------------------------------------
------------------------------------------------------------
------------------------------------------------------------
------------------------------------------------------------
------------------------------------------------------------
------------------------------------------------------------
------------------------------------------------------------
------------------------------------------------------------
------------------------------------------------------------
------------------------------------------------------------
------------------------------------------------------------
------------------------------------------------------------
------------------------------------------------------------
------------------------------------------------------------
------------------------------------------------------------
------------------------------------------------------------
------------------------------------------------------------
------------------------------------------------------------
------------------------------------------------------------
------------------------------------------------------------
------------------------------------------------------------
------------------------------------------------------------
------------------------------------------------------------
------------------------------------------------------------
------------------------------------------------------------
------------------------------------------------------------
------------------------------------------------------------
------------------------------------------------------------
------------------------------------------------------------
------------------------------------------------------------
------------------------------------------------------------
------------------------------------------------------------
------------------------------------------------------------
------------------------------------------------------------
------------------------------------------------------------
------------------------------------------------------------
------------------------------------------------------------
------------------------------------------------------------
------------------------------------------------------------
------------------------------------------------------------
------------------------------------------------------------
------------------------------------------------------------
------------------------------------------------------------
------------------------------------------------------------
------------------------------------------------------------
------------------------------------------------------------
------------------------------------------------------------
------------------------------------------------------------
------------------------------------------------------------
------------------------------------------------------------
------------------------------------------------------------
------------------------------------------------------------
------------------------------------------------------------
------------------------------------------------------------
------------------------------------------------------------
------------------------------------------------------------
------------------------------------------------------------
------------------------------------------------------------
----------ATGACTTTAGATAATTTAAAAGATGGACAAAAGGCTATTATTGTCAATTT
-AAGCGCTCAAAAAGAACTCAAAAATAGACTTTTAAGCTTTGGATTTATCAAAAATAAAA
ACTTGAAAAAAATTCACTCCTCTTTAAAAAATGCCACCAT-------------------A
ATGGTAGAGCTTGATGCAAGTTGTGTTATCCTAAGATCTGATGAAGCTAAAACCATAGAA
GTGAATCTTATATGA---------------------------------------------
------------------------------------------------------------
------------------------------------------------------------
------------------------------------------------------------
------------------------------------------------------------
------------------------------------------------------------
------------------------------------------------------------
------------------------------------------------------------
------------------------------------------------------------
------------------------------------------------------------
---------------------------------------------------ATTTTAAAT
GAAAGTCTTAATCATAGGCTTTGGAAGCATAGGAAAAAAGCATTTTTTAGCCTTAAAAAA
TTTAAAGTATGAAGTAAGTTTGCTTTCTTTAAGTGCTAAAAA-----------AGAAGAG
TTTGAAAAAACTCAAATCTATCGTTCCTTAAAAGAATGTCATTTAAATGAATTTGATCTT
TTTATCATCGCAAATATCACCACAGAGCATTTTAACACCTTAAAAGCTTTAAATGAGCTT
GTAAAAGATAAAATCATACTCGTAGAAAAACCTTTATTTGAAAAGGTGCAAAATTTTA--
-CAAGCTCAAAAAATCACATTTATGTAGCGTATTTACTGCGTTTTCATCCTGTGATTGTA
GCTTTAAAAAAACTTTTAAAAGGTGAAAAAATTTATTTTGCTAGTTTGGTTTGTAATTCT
TATTTGCCCCATTGGAGGGCTTTAGACTACAGGCAAAATTACAGCGCTAAAAAAGAGCTA
GGTGGTGGGGTTTTACTCGATCTTTCTCATGAAATCGATCTAGCCTTTTTTCTTTTTGGA
AACTTAGAGCTTATATACTCCCAAAATGCTAAAATTTCAGAGCTTGACATAACAAGCGAT
GATTTTGCCTTTTTGGTTTTAAAAAATTCACAAAAAGCTAAAATTCATATAGAACTAGAC
TATTTTTCTAAATTTAACAAAAGAGAAATTATCATCCATACTTTAGAAAAAAGCTTTAAA
GCCGATTTGATAAACAATAAAATCGAAATTTATCACAAAAATCAAAGTCAAAAAATCTTA
AATTTTGAAAATGATACGATAAAAACCCTTCAAAATTTACATCATGCAGTCTTTGAAAAA
GACAAAGAACTTTGCGATCTTAAGCAGGCTTTAAAAGTGCTTGAAATTTGTGATGAAGTA
AGGAAAAAAAATGGCTGAATGAAAAAAATTTTATTAAGTTTTGCATTTTTTGCAAGTTTA
GCTAGTGCAAATACCATTAATGCTATAGCTGTAGTTGTAGACAAAGAGCCTATCACAACT
TATGATATAGATCAAACTATGAAAGCACTTAAAATTGATAGAAATAAAGCTTTAGGCGTA
CTCATCAATGAAAAAATGGAAATTTCACAAATGAAACAACTAGGTATTGTAGTCAATGAT
CTAGAGCTTGATGATGCTATAAATAAAATGCTTGCTCAAAACAAAACGACTTTAAATGCT
TTCAAAGCAAATTTAAAATCCAAAAATCAAAGCTATGAACAATTTCGTGCAAATTTTAAA
AAAGACTTAGAAAAAAGAAAGCTTTATGAAAAAATCGCAAGTATGGCAAAAACTGATTTT
AGTGATGATGGAGCAAAAAAATTTTTCGAACAAAATAAAGATAAATTCACTTTTTATACA
CAAATTAATGCAAATATTTATCTATCAAACAATCCTCAAACTTTAGAAAATATCAAAAAT
ACAAAAAAAACAATCCTTAAACCACAAAATGCATCTTTAAACACAAGTAATGCCGATCCA
AGACTTTTAGGGCTTTTATCACAAATTCCTGTTGGAGGCTTTTCCCCTGTTTTAAATGGA
AAAAATGGCTATGAACTCTATGAAGTTAAAAGCAGAGATGGGGCACAAACTCCTGAATAT
GAACAAGTTAAAAATGAAGTTTTAAACGCTTATGTAAGTGAACAAAGACAAAATTTTATA
CAGGATTATTTTGATAAACTCCGCTCTAAAATCAATATAGAATATTTAAGATAA------
------------------------------------------------------------
------------------------------------------------------------
------------------------------------------------------------
------------------------------------------------------------
------------------------------------------------------------
------------------------------------------------------------
------------------------------------------------------------
------------------------------------------------------------
------------------------------------------------------------
------------------------------------------------------------
------------------------------------------------------------
------------------------------------------------------------
------------------------------------------------------------
------------------------------------------------------------
------------------------------------------------------------
------------------------------------------------------------
------------------------------------------------------------
------------------------------------------------------------
------------------------------------------------------------
------------------------------------------------------------
------------------------------------------------------------
------------------------------------------------------------
------------------------------------------------------------
------------------------------------------------------------
------------------------------------------------------------
------------------------------------------------------------
------------------------------------------------------------
------------------------------------------------------------
------------------------------------------------------------
------------------------------------------------------------
------------------------------------------------------------
------------------------------------------------------------
------------------------------------------------------------
------------------------------------------------------------
------------------------------------------------------------
------------------------------------------------------------
------------------------------------------------------------
------------------------------------------------------------
------------------------------------------------------------
------------------------------------------------------------
------------------------------------------------------------
------------------------------------------------------------
------------------------------------------------------------
------------------------------------------------------------
------------------------------------------------------------
------------------------------------------------------------
------------------------------------------------------------
------------------------------------------------------------
------------------------------------------------------------
------------------------------------------------------------
------------------------------------------------------------
------------------------------------------------------------
------------------------------------------------------------
------------------------------------------------------------
------------------------------------------------------------
----------------------TTGATCTATATTTTAGAATTTTTCAAAGGTGCATCTTT
AGCTTTAATGCTTTTTGGTGCACTTTTCTTCTTTTTTAAATATAATTCTTTTTTCTATCT
TTGCTTGGGTATTATACCAGGTTTGCTTTTATCTTTAATTTTTGTTTTACTTATAGAAAA
CCATAAGCTAAAAAAT---GAAAATAAGTTAAGATAAAAGCAA-----------------
------------------------------------------------------------
------------------------------------------------------------
------------------------------------------------------------
------------------------------------------------------------
------------------------------------------------------------
------------------------------------------------------------
------------------------------------------------------------
------------------------------------------------------------
------------------------------------------------------------
------------------------------------------------------------
------------------------------------------------------------
------------------------------------------------------------
------------------------------------------------------------
------------------------------------------------------------
------------------------------------------------------------
------------------------------------------------------------
------------------------------------------------------------
------------------------------------------------------------
------------------------------------------------------------
------------------------------------------------------------
------------------------------------------------------------
------------------------------------------------------------
------------------------------------------------------------
------------------------------------------------------------
------------------------------------------------------------
------------------------------------------------------------
------------------------------------------------------------
------------------------------------------------------------
------------------------------------------------------------
------------------------------------------------------------
------------------------------------------------------------
------------------------------------------------------------
------------------------------------------------------------
------------------------------------------------------------
------------------------------------------------------------
------------------------------------------------------------
------------------------------------------------------------
------------------------------------------------------------
------------------------------------------------------------
------------------------------------------------------------
------------------------------------------------------------
------------------------------------------------------------
------------------------------------------------------------
------------------------------------------------------------
------------------------------------------------------------
------------------------------------------------------------
------------------------------------------------------------
------------------------------------------------------------
------------------------------------------------------------
------------------------------------------------------------
------------------------------------------------------------
------------------------------------------------------------
------------------------------------------------------------
------------------------------------------------------------
------------------------------------------------------------
------------------------------------------------------------
------------------------------------------------------------
------------------------------------------------------------
------------------------------------------------------------
------------------------------------------------------------
------------------------------------------------------------
------------------------------------------------------------
------------------------------------------------------------
------------------------------------------------------------
------------------------------------------------------------
------------------------------------------------------------
------------------------------------------------------------
------------------------------------------------------------
------------------------------------------------------------
------------------------------------------------------------
------------------------------------------------------------
------------------------------------------------------------
------------------------------------------------------------
------------------------------------------------------------
------------------------------------------------------------
------------------------------------------------------------
------------------------------------------------------------
------------------------------------------------------------
------------------------------------------------------------
------------------------------------------------------------
------------------------------------------------------------
------------------------------------------------------------
------------------------------------------------------------
------------------------------------------------------------
------------------------------------------------------------
------------------------------------------------------------
------------------------------------------------------------
------------------------------------------------------------
------------------------------------------------------------
------------------------------------------------------------
------------------------------------------------------------
------------------------------------------------------------
------------------------------------------------------------
------------------------------------------------------------
------------------------------------------------------------
------------------------------------------------------------
------------------------------------------------------------
------------------------------------------------------------
------------------------------------------------------------
------------------------------------------------------------
------------------------------------------------------------
------------------------------------------------------------
------------------------------------------------------------
------------------------------------------------------------
------------------------------------------------------------
------------------------------------------------------------
------------------------------------------------------------
------------------------------------------------------------
------------------------------------------------------------
------------------------------------------------------------
------------------------------------------------------------
------------------------------------------------------------
------------------------------------------------------------
------------------------------------------------------------
------------------------------------------------------------
------------------------------------------------------------
------------------------------------------------------------
------------------------------------------------------------
------------------------------------------------------------
------------------------------------------------------------
------------------------------------------------------------
------------------------------------------------------------
------------------------------------------------------------
------------------------------------------------------------
------------------------------------------------------------
------------------------------------------------------------
------------------------------------------------------------
------------------------------------------------------------
------------------------------------------------------------
------------------------------------------------------------
------------------------------------------------------------
------------------------------------------------------------
------------------------------------------------------------
------------------------------------------------------------
------------------------------------------------------------
------------------------------------------------------------
------------------------------------------------------------
------------------------------------------------------------
------------------------------------------------------------
------------------------------------------------------------
------------------------------------------------------------
------------------------------------------------------------
------------------------------------------------------------
------------------------------------------------------------
------------------------------------------------------------
------------------------------------------------------------
------------------------------------------------------------
------------------------------------------------------------
------------------------------------------------------------
------------------------------------------------------------
------------------------------------------------------------
------------------------------------------------------------
------------------------------------------------------------
------------------------------------------------------------
------------------------------------------------------------
------------------------------------------------------------
------------------------------------------------------------
------------------------------------------------------------
------------------------------------------------------------
------------------------------------------------------------
------------------------------------------------------------
------------------------------------------------------------
------------------------------------------------------------
------------------------------------------------------------
------------------------------------------------------------
------------------------------------------------------------
------------------------------------------------------------
------------------------------------------------------------
------------------------------------------------------------
------------------------------------------------------------
------------------------------------------------------------
------------------------------------------------------------
------------------------------------------------------------
------------------------------------------------------------
------------------------------------------------------------
------------------------------------------------------------
------------------------------------------------------------
------------------------------------------------------------
------------------------------------------------------------
---------ATGTTTAATATAGTTTTAGTTCACCCTAGAATACCGCAAAATACAGGTAGT
ATAGGTAGAATGTGCTTTAATGCTGGTTTTAAACTTCATATTGTTAAACCAACTGTTTTT
GATATTTCACAAAAGGCTGTTAGAAGGGCAGGACTTGATTACTGGGATAAATTAGAGCCT
ATTATTTGGGAGAATCTTGAAGAATTTTTGAATGAAAATATGATTTATAAAAATCACTTT
TTTTTCGCAACAACTAAGAGTCAAAAAGCTTATTTTGATGCAGAATTTCAAAAAAATGAT
TTCTTATTCTTTGGAAGTGAGAGTTATGGTTTGCCTATGGAATTAATGCAATTAAACTGG
GAAAATGCTATAACTATACCTATGAAATCTTATGGAAGAAGTTTAAATTTAGCCACAAGT
GTTGGTATAATCTCTTATGAAGCTTTAAGACAAAATTTTAGAAATTTTGCTTCTTAA---
------------------------------------------------------------
------------------------------------------------------------
------------------------------------------------------------
------------------------------------------------------------
------------------------------------------------------------
------------------------------------------------------------
------------------------------------------------------------
------------------------------------------------------------
------------------------------------------------------------
------------------------------------------------------------
------------------------------------------------------------
------------------------------------------------------------
------------------------------------------------------------
------------------------------------------------------------
------------------------------------------------------------
------------------------------------------------------------
------------------------------------------------------------
------------------------------------------------------------
------------------------------------------------------------
------------------------------------------------------------
------------------------------------------------------------
------------------------------------------------------------
------------------------------------------------------------
------------------------------------------------------------
------------------------------------------------------------
------------------------------------------------------------
------------------------------------------------------------
------------------------------------------------------------
------------------------------------------------------------
------------------------------------------------------------
------------------------------------------------------------
------------------------------------------------------------
------------------------------------------------------------
------------------------------------------------------------
------------------------------------------------------------
------------------------------------------------------------
------------------------------------------------------------
------------------------------------------------------------
------------------------------------------------------------
------------------------------------------------------------
------------------------------------------------------------
------------------------------------------------------------
------------------------------------------------------------
------------------------------------------------------------
------------------------------------------------------------
------------------------------------------------------------
------------------------------------------------------------
------------------------------------------------------------
------------------------------------------------------------
------------------------------------------------------------
------------------------------------------------------------
------------------------------------------------------------
------------------------------------------------------------
------------------------------------------------------------
------------------------------------------------------------
------------------------------------------------------------
------------------------------------------------------------
------------------------------------------------------------
------------------------------------------------------------
------------------------------------------------------------
------------------------------------------------------------
------------------------------------------------------------
------------------------------------------------------------
------------------------------------------------------------
------------------------------------------------------------
------------------------------------------------------------
------------------------------------------------------------
------------------------------------------------------------
------------------------------------------------------------
------------------------------------------------------------
------------------------------------------------------------
------------------------------------------------------------
------------------------------------------------------------
------------------------------------------------------------
------------------------------------------------------------
------------------------------------------------------------
------------------------------------------------------------
------------------------------------------------------------
------------------------------------------------------------
------------------------------------------------------------
------------------------------------------------------------
------------------------------------------------------------
------------------------------------------------------------
------------------------------------------------------------
------------------------------------------------------------
------------------------------------------------------------
------------------------------------------------------------
------------------------------------------------------------
------------------------------------------------------------
------------------------------------------------------------
------------------------------------------------------------
------------------------------------------------------------
----------------------------------ATGGAATGGTTTTATTTGTTTTTAGC
TACTGCCTGTGAAATTTTTGGCGTGGTGATCATGAAAGAACTTATAAGCACTAAAAACAA
GCTTTACCTTTTAGCTTTGATAGTGTGTTTTGGATTTTCTTTTACTTTTTTAAGCTTAAG
TATGCAAAATATCGCTATGAGCGTTGCTTATGCTATATGGACAGGAGCTGGAACCGCTGG
TGGGGTAATGATAGGAGTGC-TTTTTTATAAAGAAAGTAAAAGTTTTTTGAAACTTTTTT
TAATCGCTGTGATTATTACTTGTACAGCGGGTTTAAAATTTCTTTCTTGA----------
------------------------------------------------------------
------------------------------------------------------------
------------------------------------------------------------
------------------------------------------------------------
------------------------------------------------------------
------------------------------------------------------------
------------------------------------------------------------
------------------------------------------------------------
------------------------------------------------------------
------------------------------------------------------------
------------------------------------------------------------
------------------------------------------------------------
------------------------------------------------------------
------------------------------------------------------------
------------------------------------------------------------
------------------------------------------------------------
------------------------------------------------------------
------------------------------------------------------------
------------------------------------------------------------
-------TTGATTTATTTAGCTCAAACAGATACTACGGTAGGATTTTTAAGTAAAAATTT
AGAAGAGATTAATGCTTTAAAAGGTAGAGATAAAAATCAGCCTTGCTTAATCACTTCTGC
GAAATTTTGCGAGTTAAAAAGTTTAGCAAGAATTCCAAAATCTTTTAAAAATTTAGTACG
TCGTTCTAAAAAAACAACTTTTATTTATCCCAATAATCAGGCCATTCGTATTGTGAAAGA
GTGTAAACATGCGAATTTTTTAAGTAAAAATGGCTATTTTTATTCATCTTCGGCAAACAA
GCATGGAAAAGAATTTGATGAAGAATGGGCTAGAAGTGTTGCCGATATAATACTTGATGA
GAAATTTTTCGAAAATATCCCATCAAAAATATTAAAACTTTCAAAGAATAAAATGATAAA
AATACGTTAA--------------------------------------------------
------------------------------------------------------------
------------------------------------------------------------
------------------------------------------------------------
------------------------------------------------------------
------------------------------------------------------------
-------------------------ATGAAGCCTAAATATCATTTTTTAAATAATGCAAG
ATATGCTTTAGAAGGGATTTTTGCTTTATTTAAAAATGAAATGGCGTTTAGAATTGAACT
TTGTATTATTATCCCTGCGATAGTTTTTAGTTTTTTCTTAAAAGTTAGTTTTTTGGAGCA
TTTATTATTGGTAAGTGTTTTAATGCTTATTTTAATTATAGAGGCTTTAAATTCGGCTAT
TGAAGCTTGTGTTGATTTGATTACAAATGAATGGCATGAAAAAGCAAAAATCGCTAAAGA
TTGTGCGAGTACGGCAGTGTTTTTTAGTGTGCTTTTAGCTCTTTTTGTTTGGAGTTTTAT
TTTATATAGCATTTACTTATGA--------------------------------------
------------------------------------------------------------
------------------------------------------------------------
------------------------------------------------------------
------------------------------------------------------------
------------------------------------------------------------
------------------------------------------------------------
------------------------------------------------------------
------------------------------------------------------------
------------------------------------------------------------
------------------------------------------------------------
------------------------------------------------------------
------------------------------------------------------------
------------------------------------------------------------
------------------------------------------------------------
------------------------------------------------------------
------------------------------------------------------------
------------------------------------------------------------
------------------------------------------------------------
------------------------------------------------------------
------------------------------------------------------------
------------------------------------------------------------
------------------------------------------------------------
------------------------------------------------------------
------------------------------------------------------------
------------------------------------------------------------
------------------------------------------------------------
------------------------------------------------------------
------------------------------------------------------------
---------------------------------------------------------ATG
TATTATTGTATATCTTTTACTCATAAAAATACAGATATTGCCTTAAGGGAAAAGTTAAGC
TTTTCCAATGAAGCTAAAAAAAGTGAGTTTTTAAAAATCATTAGCACTCATGAAAATATT
GAAGAATGTTTGGTTATAAGTACTTGCAATCGTGTTGAAATTGTTGCTTTTGTAAAAATG
GCCTGTGCGGAGTTTATTGTTAAATCTTTGGCTTTACTTTGTGATGTTGATAAAGATATT
TTACTTGAAAAAGCTGATATTTTTGAAGATAGTGGAGCAATCCACCATCTTTTTTCTGTA
GCAAGTTCTTTGGATAGTTTGGTGGTTGGAGAAACTCAAATAGCAGGACAATTAAAAGAT
GCCTTTGCTTTTGCTGTAAAAAATAATTTTTGTGGAGTACACCTTTCAAGAGCAGTACAT
AGTGCTTTTAAATGTGCTGCTAAGGTACGCAATGAAACTCAAATTTCTAAAAATTCTATT
TCTGTAGCTAGCGTTGCCGTGGCAAAAGCAAAAGAACTTGCAGATTTAACGCAAAAAAAA
GCTGTTGTTATTGGAGCTGGAGAGATGGGAGAACTTGCGGCAAAACATTTAATTGCTGCG
GGTGCTAAGGTGATTATTTTAAATCGTGATTTACAAAAAGCTAAAGATTTGTGTGAGAGA
CTTGGTGTTTTAAGCGAATATGATAGTTTAGAAAATTTAAAAAAATATTTAAATCAATAC
GAGTTTTTTTTCTCAGCTACCAATGCACCAAATGCTATTATTACAAATTCTTTAATAGAA
GAACTTTCTTATAAAAGGTATTTTTTTGATATTGCAGTTCCAAGGGATATTGATATCAAT
GAAAATGAAAATATATCTGTTTTTGCTGTAGATGATCTTGAAATTGTGGTTCAAAAAAAT
TTAGCACTAAGAGAACAAGAAGCTCGTATGGCTTATGGGATAATAGGTCGTGAAACAAGT
GAATTTTTTAGGTATTTAAACGATTTGGCTTTGATGCCTATTATCAAAGCTATACGCTTG
CAAGCTAAAGAATATGCAGATAAACAACTTGAAATTGCGTTAAAAAAAGGATATTTGAAA
AAATCTGATAAAGAAGAGGCTAGAAAGTTGATTCATCAAGTTTTTAAGGCTTTTTTACAC
ACGCCTACTGTAAATTTGAAACATTTACAAGGTAAAATGCAAAGCGATACAGTGATTAAT
GCTATGCGTTATGTTTTTGATTTGCAAAATAATCTTGAAGGTTTAAATCAATATAAATGT
GAATTTGATATGGAGAATAATGATGAGATTTACTAATTGAGTAAAGAAAAAGAAGTATTG
CTCAATGAAGAAATAAGAGCGGATGAAATCAGATGTGTTGGCGATGATGGCAAAGTTTAT
GGTATTATCAGTAGTGATGAAGCTTTAGAAATTGCAAATCGTTTAGGACTTGATCTTGTA
ATGATAGCTGCAGATGCTAAGCCACCTGTTTGCAAGATCATGGACTATGGTAAATTCCGT
TATCAACAAGAGAAAAAACAAAAAGAAGCAAAGAAAAAACAAAAAGTGATTGATATAAAA
GAAATCAAACTTTCTGTAAAAATTGCTCAAAATGATATTAATTACAAGGTAAAACATGCT
TTAGAATTTTTAGAACAAGGTAAGCATGTGAGATTTCGTGTGTTCTTAAAAGGACGTGAA
ATGGCAACTCCTGAAGCAGGTGTAGCTTTGCTTGAAAAAATTTGGACTATGATAGAAAAT
GAAGCTAATCGTGACAAAGAGCCAAATTTTGAAGGTCGTTATGTAAATATGCTTGTAACT
CCTAAAAAGGCTTAAATGCTTATAGATCAATTCAGTAGAAAGATAAATTATCTTAGAATT
TCAGTTACACAAAGATGTAACTTTCGCTGCCTTTATTGTATGCCAAAAATTCCTTTCGAT
TATCAGCCAAAAGAAAATTTATTAAGCTTCGAAGAACTTTTTTTATTTGTTAAAGCAGCT
ATAGACGAAGGAATTGAAAAAATCCGTATAACAGGTGGAGAACCTTTATTAAGAAAAGAT
TTAAGTATTTTTATAAAAATGATTAGCGATTATAAAAGCGATATTGACCTTGCTATAACT
ACAAATGGATTTTTACTAAAAGACTTTGCTAAAGACCTAAAAAATGCTGGACTTAAACGA
CTTAATATTTCACTTGATACCCTAGATCACAAAAAAGCAAAAACTCTTGCGCAAAAAGAT
GTATTAGATAGTGTTTTATCTGGAATTGATGAAGCTTTAAATCTAGATTTGAAAGTAAAA
CTTAATACTGTAGCTCTTAAAAATTTAAACGATGATGAACTGATATCTCTTTTGGAATTT
GCAAAATCAAAAAAAGCTCAAATTCGCTTTATAGAATTTATGGAAAATACTCATGCTTAT
GGTAAATTACAAGGATTAAAAAGAGATGAAATTATACAAATTTTGAGTCAAAAATATCAA
ATTCAACTTATAAAAAAAGATGAAAAAGCACCTGTGAGTATTTACAAGGCAGATGATTAT
GAATTTGGAATTATAGATCCTCATAGCCATGAATTTTGCGATTCTTGCAATCGCATACGC
TTAAGTGCTGAAGGCTTGTTAATACCTTGTCTTTATTTTGATGAAGCATTAAGCATAAAA
GAAGCGGTTCGAAAAGGTGATATTAAAGCCGCTGTAGAAATATTACAAGAAGTATTAAGA
AATAAACCAGAAAAAAATAAATGGAGTGTTGTTGATAATGAAACCTCATCTCGTGCTTTT
TATCAAACTGGAGGTTAAATGAACACATTCTGGATAAAATTTAAAGATATTTTAGAACTT
GTAGTATTTAAGCATTCTATTTTTGCTTTGCCTTTTTTATTTTCCTCTATGATTGTAGCA
TCAAAACTTGTAAATGACACTGCTTGGTTTGGTTTTAAGGCGTTGATTTTAGGCATTATT
TGTGCGGTAAGTGCAAGAAATTTTGCCATGGCTACAAATCGTTTAATGGATGAAGATATA
GATAAGGATAATCCTCGTTGTGCAAATCGCCCTAATGTCAGTGGAAAAATAGGTAGAAAA
AGCGTATGGATTTTTATCATTATTAATGCACTTATTTTTATATCATGTTCTTATTTTATT
AATACCTTGGCCTTTTATTTGTCTTTTCCTGTGCTTTTGGTATTGGCTATTTATTCAGCT
TTTAAGCGCTTTAGTTCTTTAGCACATTTAGTTTTAGGATTTTGTTTAGGACTTGCGCCT
ATTGCAGGAAGTGTTATAATTATGGGTGAAATTCACATTTATAGCGTTATTTTATGTTTA
GGTGTAACTTTTTGGACAGCTGGGTTTGATCTGCTTTATTCTTTACAAGATATGGAGTAT
GATAAAAAAATAGGACTTCACTCTATTCCTGCTAAATTTGGTTCAAAGGCTACTTTATTT
ATATCAGCTTTTTGCCATATTTTAGCGGTATTATTTTGGCTTCTTTTTGTGTGGGAAGTT
TGGGGTGTAGCACTTGGAAAAATAGCACTTATTGGGGTAATTATAAGCGGTATTATTTTA
GCCTTGGAACATAAAATTGTTCACAAGAATTTTGCTCATATTGATAGAGCATTTTTTACT
CTAAATGGTTATTTAAGTATTATCTTTTTTATTTTTATTTGGATTGATTTATTATGGAA-
------------------------------------------------------------
------------------------------------------------------------
------------------------------------------------------------
------------------------------------------------------------
------------------------------------------------------------
------------------------------------------------------------
------------------------------------------------------------
------------------------------------------------------------
------------------------------------------------------------
------------------------------------------------------------
------------------------------------------------------------
------------------------------------------------------------
------------------------------------------------------------
------------------------------------------------------------
------------------------------------------------------------
------------------------------------------------------------
------------------------------------------------------------
------------------------------------------------------------
------------------------------------------------------------
------------------------------------------------------------
------------------------------------------------------------
------------------------------------------------------------
---------------------------------------------------TTTGTGTGA
AATTAAAAGTTTTAATTATAGCTTATTTGATT---------TTAAAAGAGAATTTAATAA
AT---TAATCACTCAAACAAAGTTCCACCTATTTGTTTATCTTCTAATAAAAATGTCTTT
GCCACACTTAAAT-----------------------------------------------
------------------------------------------------------------
------------------------------------------------------------
------------------------------------------------------------
-----------------------------------------------ATTATCAAAAATA
AAGGATATATT---ATG-----ATTGTA-TTGT--------CATCTGATGATAAAAAGAG
GTTTAAAAAGTATTTAGTAGATTTTTTTCACA----ATGCTTACAATGGGAAC-----AA
ATT--GTCATCTAAAGATGAGGT-----------AGTT--AATTTTAAT-----------
--------------TTTTTTAAAAAATATGATTTTTACGTTGAT------TTGAG--TTA
TGGAAAAGGAAATGTAGC-------------------------------TAAAAT-----
CCCATGGATTATATTTATAAGAA--------------------TG----GATACTCAAGA
ATATAAAGCTTCTTATGGT-----GTTTATGTG--------TATTGTGGTATA------A
AAAGAGAAAATAGA-GAAATTGTTGT------TTGTATTGGAGAAAGTGAAGATA-----
AGACAGTCAATTATTTAGCAAGAAATAAAGTCG---------ATGAGTAT--AATGCACA
ATTTAATCATCAAGTTTATAATTATTCAAATTTAAGCAATGATATTAATTTAATTGTGGA
T---AAAATTATTTTAAATATG-----CAATGGTTTAAAGAATTACCTCTAAATGAGATT
CAAG-ATATAAATATTAATACGCTTGAAAGTAAAAGCTTAGAAGT-----GGAAA----A
TAATGTGCAACAAATATCAAGTAA-AATG-----GAAAAT----AAAAATATGCCTTTAA
ATCAAATTCTTTATGGGTCTCCAGGGACAGGAAAAACTTATCATACTATAGATAAAGCTT
TGGAAATTTT------GGGCAAAAATTTAGAAAG------TAGAGATG-----------A
CAAAAAAGCAAAATTTGATGAGTATGTCAAAAAGGGACAAATAGTATTTACTACTTTTCA
TCAAAGCTATGGATATGAAGAATTTGTAGAAGGTATAAAGCCTCGCATAGATAGCAAAGA
AAATTCTAAAGAAATAGAATATGAAATAAAAGATGGAATTTTTAAAGAACTTTGCGAAAA
AGCTTTGGATAATTATGAGAATAGTATCTTAAATGCAGATGAGTTGAATAAAAAAATAGA
ATTAAAAGAAAAGGTTGAAAATTTTTTAAATTGGCTTTTGGAAACAAATGAGCCTATTGG
TAAAACAAAGGGTGGAAATTTCTTTGTTGTTGAAATTGATAATAAAACAATTGTGATTTA
TAGTGAAGGCGTAGAGAGATTCGATGGAATTTTTAATTTAAATTTATCTATATTTATGGA
ATTATTAAAATGCAAAGATGAATTTAACAATGCTACTGAAATGTTTAAAAAGGTATTTAA
TAGAGATTATGCTGATAGAACTCATACTTATTACTTTAATTTAGTGAAAAAATTTAAAGC
ATATGAAGAAAAACAATTAACCGCAAAGATTGAAAATAATAAAAACAATGATAATTCTTT
AAAACCTTATATAATCATCATCGATGAAATCAATCGTGGTAATGTAAGTAAGATTTTTGG
TGAGCTTATAACCTTGATAGAAGCTAGCAAAAGGATAGGTGAAAAAGAAGAGTTAAAAGT
GACTTTGCCTTATAG---------------TGGCAAAGAA---TTTGGAGTACCTAAAAA
TGTTTATATCATAGGCACTATGAATACAGCCGATAGAAGCATAACTTCTCTTGATACAGC
TTTAAGAAGAAGATTTGAATTTATTGAGATGATGCCTGATGTGAGCAAATTATCTATGGA
---------TTGTGAAGGTATTAA------------------------------------
----------------TTTACAAGAAT-----------TATTAAAAGCTATAAACACTCG
TATAGAATATTTACTAGATAGAGAAAAAACCATAGGTCATGCATTTTTTGTAAGTGTTGA
AAATTTAGAAGATTTAAAAAAAGTTTTTCAAAATAAAATTATTCCGCTTTTGCAAGAGTA
TTTTTATAATGATTATGCTTTGATTAATGAGGTTTTAAATGATAATGGTATGA----TT-
------------------------------------------------------------
------------------------------------------------------------
------------------------------------------------------------
------------------------------------------------------------
------------------------------------------------------------
------------------------------------------------------------
------------------------------------------------------------
------------------------------------------------------------
------------------------------------------------------------
------------------------------------------------------------
------------------------------------------------------------
------------------------------------------------------------
------------------------------------------------------------
------------------------------------------------------------
------------------------------------------------------------
------------------------------------------------------------
------------------------------------------------------------
------------------------------------------------------------
------------------------------------------------------------
------------------------------------------------------------
------------------------------------------------------------
------------------------------------------------------------
------------------------------------------------------------
------------------------------------------------------------
------------------------------------------------------------
------------------------------------------------------------
------------------------------------------------------------
------------------------------------------------------------
------------------------------------------------------------
------------------------------------------------------------
------------------------------------------------------------
------------------------------------------------------------
------------------------------------------------------------
------------------------------------------------------------
------------------------------------------------------------
------------------------------------------------------------
------------------------------------------------------------
------------------------------------------------------------
------------------------------------------------------------
------------------------------------------------------------
------------------------------------------------------------
------------------------------------------------------------
------------------------------------------------------------
------------------------------------------------------------
------------------------------------------------------------
------------------------------------------------------------
------------------------------------------------------------
------------------------------------------------------------
------------------------------------------------------------
------------------------------------------------------------
------------------------------------------------------------
------------------------------------------------------------
------------------------------------------------------------
------------------------------------------------------------
------------------------------------------------------------
------------------------------------------------------------
------------------------------------------------------------
------------------------------------------------------------
------------------------------------------------------------
------------------------------------------------------------
------------------------------------------------------------
------------------------------------------------------------
------------------------------------------------------------
------------------------------------------------------------
------------------------------------------------------------
------------------------------------------------------------
------------------------------------------------------------
------------------------------------------------------------
------------------------------------------------------------
------------------------------------------------------------
------------------------------------------------------------
------------------------------------------------------------
------------------------------------------------------------
------------------------------------------------------------
------------------------------------------------------------
------------------------------------------------------------
------------------------------------------------------------
------------------------------------------------------------
------------------------------------------------------------
------------------------------------------------------------
------------------------------------------------------------
------------------------------------------------------------
------------------------------------------------------------
------------------------------------------------------------
------------------------------------------------------------
------------------------------------------------------------
------------------------------------------------------------
------------------------------------------------------------
------------------------------------------------------------
------------------------------------------------------------
------------------------------------------------------------
------------------------------------------------------------
------------------------------------------------------------
------------------------------------------------------------
------------------------------------------------------------
------------------------------------------------------------
------------------------------------------------------------
------------------------------------------------------------
------------------------------------------------------------
------------------------------------------------------------
------------------------------------------------------------
------------------------------------------------------------
------------------------------------------------------------
------------------------------------------------------------
------------------------------------------------------------
------------------------------------------------------------
------------------------------------------------------------
------------------------------------------------------------
------------------------------------------------------------
------------------------------------------------------------
------------------------------------------------------------
------------------------------------------------------------
------------------------------------------------------------
------------------------------------------------------------
------------------------------------------------------------
------------------------------------------------------------
------------------------------------------------------------
------------------------------------------------------------
------------------------------------------------------------
------------------------------------------------------------
------------------------------------------------------------
------------------------------------------------------------
------------------------------------------------------------
------------------------------------------------------------
------------------------------------------------------------
------------------------------------------------------------
------------------------------------------------------------
------------------------------------------------------------
------------------------------------------------------------
------------------------------------------------------------
------------------------------------------------------------
------------------------------------------------------------
------------------------------------------------------------
------------------------------------------------------------
------------------------------------------------------------
------------------------------------------------------------
------------------------------------------------------------
------------------------------------------------------------
------------------------------------------------------------
------------------------------------------------------------
------------------------------------------------------------
------------------------------------------------------------
------------------------------------------------------------
------------------------------------------------------------
------------------------------------------------------------
------------------------------------------------------------
------------------------------------------------------------
------------------------------------------------------------
------------------------------------------------------------
------------------------------------------------------------
------------------------------------------------------------
------------------------------------------------------------
------------------------------------------------------------
------------------------------------------------------------
------------------------------------------------------------
------------------------------------------------------------
------------------------------------------------------------
------------------------------------------------------------
------------------------------------------------------------
------------------------------------------------------------
------------------------------------------------------------
------------------------------------------------------------
------------------------------------------------------------
------------------------------------------------------------
------------------------------------------------------------
------------------------------------------------------------
------------------------------------------------------------
------------------------------------------------------------
------------------------------------------------------------
------------------------------------------------------------
------------------------------------------------------------
------------------------------------------------------------
------------------------------------------------------------
------------------------------------------------------------
------------------------------------------------------------
------------------------------------------------------------
------------------------------------------------------------
------------------------------------------------------------
------------------------------------------------------------
------------------------------------------------------------
------------------------------------------------------------
------------------------------------------------------------
------------------------------------------------------------
------------------------------------------------------------
------------------------------------------------------------
------------------------------------------------------------
------------------------------------------------------------
------------------------------------------------------------
------------------------------------------------------------
------------------------------------------------------------
------------------------------------------------------------
------------------------------------------------------------
------------------------------------------------------------
------------------------------------------------------------
------------------------------------------------------------
------------------------------------------------------------
------------------------------------------------------------
------------------------------------------------------------
------------------------------------------------------------
------------------------------------------------------------
------------------------------------------------------------
------------------------------------------------------------
------------------------------------------------------------
------------------------------------------------------------
------------------------------------------------------------
------------------------------------------------------------
------------------------------------------------------------
------------------------------------------------------------
------------------------------------------------------------
------------------------------------------------------------
------------------------------------------------------------
------------------------------------------------------------
------------------------------------------------------------
------------------------------------------------------------
------------------------------------------------------------
------------------------------------------------------------
------------------------------------------------------------
------------------------------------------------------------
------------------------------------------------------------
------------------------------------------------------------
------------------------------------------------------------
------------------------------------------------------------
------------------------------------------------------------
------------------------------------------------------------
------------------------------------------------------------
------------------------------------------------------------
------------------------------------------------------------
------------------------------------------------------------
------------------------------------------------------------
------------------------------------------------------------
------------------------------------------------------------
------------------------------------------------------------
------------------------------------------------------------
------------------------------------------------------------
------------------------------------------------------------
------------------------------------------------------------
------------------------------------------------------------
------------------------------------------------------------
------------------------------------------------------------
------------------------------------------------------------
------------------------------------------------------------
------------------------------------------------------------
------------------------------------------------------------
------------------------------------------------------------
------------------------------------------------------------
------------------------------------------------------------
----------------------------ATGAAAGTCTTAATCATAGGCTTTGGAAGCAT
AGGAAAAAAGCATTTTTTAGCCTTAAAAAATTTAAAGTATGAAGTAAGTTTGCTTTCTTT
AAGTGCTAAAAAAG--AAGAGTT---------------TGAAAAAACTCAAATCTATCGT
TCCTTAAAAGAATGTCATTTAAATGAATTTGATCTTTTTATCATCGCAAATATCACCACA
GAGCATTTTAACACCTTAAAAGCTTTAAATGAGCTTGTAAAAGATAAAATCATACTCGTA
GAAAAACCTTTATTTGAAAAGGTGCAAAATTTTA---CAAGCTCAAAAAATCACATTTAT
GTAGCGTATTTACTGCGTTTTCATCCTGTGATTGTAGCTTTAAAAAAACTTTTAAAAGGT
GAAAAAATTTATTTTGCTAGTTTGGTTTGTAATTCTTATTTGCCCCATTGGAGGGCTTTA
GACTACAGGCAAAATTACAGCGCTAAAAAAGAGCTAGGTGGTGGGGTTTTACTCGATCTT
TCTCATGAAATCGATCTAGCCTTTTTTCTTTTTGGAAACTTAGAGCTTATATACTCCCAA
AATGCTAAAATTTCAGAGCTTGACATAACAAGCGATGATTTTGCCTTTTTGGTTTTAAAA
AATTCACAAAAAGCTAAAATTCATATAGAACTAGACTATTTTTCTAAATTTAACAAAAGA
GAAATTATCATCCATACTTTAGAAAAAAGCTTTAAAGCCGATTTGATAAACAATAAAATC
GAAATTTATCACAAAAATCAAAGTCAAAAAATCTTAAATTTTGAAAATGATACGATAAAA
ACCCTTCAAAATTTACATCATGCAGTCTTTGAAAAAGACAAAGAACTTTGCGATCTTAAG
CAGGCTTTAAAAGTGCTTGAAATTTGTGATGAAGTAAGGAAAAAAAATGGCTGA------
------------------------------------------------------------
------------------------------------------------------------
------------------------------------------------------------
------------------------------------------------------------
------------------------------------------------------------
------------------------------------------------------------
------------------------------------------------------------
------------------------------------------------------------
------------------------------------------------------------
------------------------------------------------------------
------------------------------------------------------------
------------------------------------------------------------
------------------------------------------------------------
------------------------------------------------------------
------------------------------------------------------------
------------------------------------------------------------
------------------------------------------------------------
----------------------------ATGAAAAAAATTTTATTAAGTTTTGCATTTTT
TGCAAGTTTAGCTAGTGCAAATACCATTAATGCTATAGCTGTAGTTGTAGACAAAGAGCC
TATCACAACTTATGATATAGATCAAACTATGAAAGCACTTAAAATTGATAGAAATAAAGC
TTTAGGCGTACTCATCAATGAAAAAATGGAAATTTCACAAATGAAACAACTAGGTATTGT
AGTCAATGATCTAGAGCTTGATGATGCTATAAATAAAATGCTTGCTCAAAACAAAACGAC
TTTAAATGCTTTCAAAGCAAATTTAAAATCCAAAAATCAAAGCTATGAACAATTTCGTGC
AAATTTTAAAAAAGACTTAGAAAAAAGAAAGCTTTATGAAAAAATCGCAAGTATGGCAAA
AACTGATTTTAGTGATGATGGAGCAAAAAAATTTTTCGAACAAAATAAAGATAAATTCAC
TTTTTATACACAAATTAATGCAAATATTTATCTATCAAACAATCCTCAAACTTTAGAAAA
TATCAAAAATACAAAAAAAACAATCCTTAAACCACAAAATGCATCTTTAAACACAAGTAA
TGCCGATCCAAGACTTTTAGGGCTTTTATCACAAATTCCTGTTGGAGGCTTTTCCCCTGT
TTTAAATGGAAAAAATGGCTATGAACTCTATGAAGTTAAAAGCAGAGATGGGGCACAAAC
TCCTGAATATGAACAAGTTAAAAATGAAGTTTTAAACGCTTATGTAAGTGAACAAAGACA
AAATTTTATACAGGATTATTTTGATAAACTCCGCTCTAAAATCAATATAGAATATTTAAG
ATAA--------------------------------------------------------
------------------------------------------------------------
------------------------------------------------------------
------------------------------------------------------------
------------------------------------------------------------
------------------------------------------------------------
------------------------------------------------------------
------------------------------------------------------------
------------------------------------------------------------
------------------------------------------------------------
------------------------------------------------------------
------------------------------------------------------------
------------------------------------------------------------
------------------------------------------------------------
------------------------------------------------------------
------------------------------------------------------------
------------------------------------------------------------
------------------------------------------------------------
------------------------------------------------------------
------------------------------------------------------------
------------------------------------------------------------
------------------------------------------------------------
-----------------ATGAGTTTTGAAGAAAATTTAAAACACGCTAATGAATCTTTGG
AAAAATTAAATAATCAAGAGCTTGCCTTAGATGAAAGTGTAAAAATTTATAAAGAAGGTT
TAGAGAGTATCAAAAAAGCAAGACTTGAGCTTGAAAAAGCAAAATTAGAAGTGGAGCAAA
TTGATGAGTAA-------------------------------------------------
------------------------------------------------------------
------------------------------------------------------------
------------------------------------------------------------
------------------------------------------------------------
------------------------------------------------------------
------------------------------------------------------------
------------------------------------------------------------
------------------------------------------------------------
------------------------------------------------------------
------------------------------------------------------------
------------------------------------------------------------
------------------------------------------------------------
------------------------------------------------------------
------------------------------------------------------------
------------------------------------------------------------
------------------------------------------------------------
------------------------------------------------------------
------------------------------------------------------------
------------------------------------------------------------
------------------------------------------------------------
------------------------------------------------------------
------------------------------------------------------------
------------------------------------------------------------
------------------------------------------------------------
------------------------------------------------------------
------------------------------------------------------------
------------------------------------------------------------
------------------------------------------------------------
------------------------------------------------------------
------------------------------------------------------------
------------------------------------------------------------
------------------------------------------------------------
------------------------------------------------------------
------------------------------------------------------------
------------------------------------------------------------
------------------------------------------------------------
------------------------------------------------------------
------------------------------------------------------------
------------------------------------------------------------
------------------------------------------------------------
------------------------------------------------------------
------------------------------------------------------------
------------------------------------------------------------
------------------------------------------------------------
------------------------------------------------------------
--ATGCAAAAAAAATACAAAAATATTATTTATGCTTCTTTGGGTGGAATTTTAGAATTTT
ATGATTTTGTGCTTTTTGCCTTTTTTTTGGATATTTTTGCTAAGGTATTCTTTCCGCAAA
ATGATGCTTTTTGGATGCAGATAA------------------------------------
------------------------------------------------------------
------------------------------------------------------------
------------------------------------------------------------
------------------------------------------------------------
------------------------------------------------------------
------------------------------------------------------------
------------------------------------------------------------
------------------------------------------------------------
------------------------------------------------------------
------------------------------------------------------------
------------------------------------------------------------
------------------------------------------------------------
------------------------------------------------------------
------------------------------------------------------------
------------------------------------------------------------
------------------------------------------------------------
------------------------------------------------------------
------------------------------------------------------------
------------------------------------------------------------
------------------------------------------------------------
------------------------------------------------------------
------------------------------------------------------------
------------------------------------------------------------
------------------------------------------------------------
------------------------------------------------------------
------------------------------------------------------------
------------------------------------------------------------
------------------------------------------------------------
------------------------------------------------------------
------------------------------------------------------------
------------------------------------------------------------
------------------------------------------------------------
------------------------------------------------------------
------------------------------------------------------------
------------------------------------------------------------
------------------------------------------------------------
------------------------------------------------------------
------------------------------------------------------------
------------------------------------------------------------
------------------------------------------------------------
------------------------------------------------------------
------------------------------------------------------------
------------------------------------------------------------
------------------------------------------------------------
------------------------------------------------------------
------------------------------------------------------------
------------------------------------------------------------
------------------------------------------------------------
------------------------------------------------------------
------------------------------------------------------------
------------------------------------------------------------
------------------------------------------------------------
------------------------------------------------------------
------------------------------------------------------------
------------------------------------------------------------
------------------------------------------------------------
------------------------------------------------------------
------------------------------------------------------------
------------------------------------------------------------
------------------------------------------------------------
------------------------------------------------------------
------------------------------------------------------------
------------------------------------------------------------
------------------------------------------------------------
------------------------------------------------------------
------------------------------------------------------------
------------------------------------------------------------
------------------------------------------------------------
------------------------------------------------------------
------------------------------------------------------------
------------------------------------------------------------
------------------------------------------------------------
------------------------------------------------------------
------------------------------------------------------------
------------------------------------------------------------
------------------------------------------------------------
------------------------------------------------------------
------------------------------------------------------------
------------------------------------------------------------
------------------------------------------------------------
------------------------------------------------------------
------------------------------------------------------------
------------------------------------------------------------
------------------------------------------------------------
------------------------------------------------------------
------------------------------------------------------------
------------------------------------------------------------
------------------------------------------------------------
------------------------------------------------------------
------------------------------------------------------------
------------------------------------------------------------
------------------------------------------------------------
------------------------------------------------------------
------------------------------------------------------------
------------------------------------------------------------
------------------------------------------------------------
------------------------------------------------------------
------------------------------------------------------------
------------------------------------------------------------
------------------------------------------------------------
------------------------------------------------------------
------------------------------------------------------------
------------------------------------------------------------
------------------------------------------------------------
------------------------------------------------------------
------------------------------------------------------------
------------------------------------------------------------
------------------------------------------------------------
------------------------------------------------------------
------------------------------------------------------------
------------------------------------------------------------
------------------------------------------------------------
------------------------------------------------------------
------------------------------------------------------------
------------------------------------------------------------
------------------------------------------------------------
------------------------------------------------------------
------------------------------------------------------------
------------------------------------------------------------
------------------------------------------------------------
------------------------------------------------------------
------------------------------------------------------------
------------------------------------------------------------
------------------------------------------------------------
------------------------------------------------------------
------------------------------------------------------------
------------------------------------------------------------
------------------------------------------------------------
------------------------------------------------------------
------------------------------------------------------------
------------------------------------------------------------
------------------------------------------------------------
------------------------------------------------------------
------------------------------------------------------------
------------------------------------------------------------
------------------------------------------------------------
------------------------------------------------------------
------------------------------------------------------------
------------------------------------------------------------
------------------------------------------------------------
------------------------------------------------------------
------------------------------------------------------------
------------------------------------------------------------
------------------------------------------------------------
------------------------------------------------------------
------------------------------------------------------------
------------------------------------------------------------
------------------------------------------------------------
------------------------------------------------------------
------------------------------------------------------------
------------------------------------------------------------
------------------------------------------------------------
------------------------------------------------------------
------------------------------------------------------------
------------------------------------------------------------
------------------------------------------------------------
------------------------------------------------------------
------------------------------------------------------------
------------------------------------------------------------
------------------------------------------------------------
------------------------------------------------------------
------------------------------------------------------------
------------------------------------------------------------
------------------------------------------------------------
------------------------------------------------------------
------------------------------------------------------------
------------------------------------------------------------
------------------------------------------------------------
------------------------------------------------------------
------------------------------------------------------------
------------------------------------------------------------
------------------------------------------------------------
------------------------------------------------------------
------------------------------------------------------------
------------------------------------------------------------
------------------------------------------------------------
------------------------------------------------------------
------------------------------------------------------------
------------------------------------------------------------
------------------------------------------------------------
------------------------------------------------------------
------------------------------------------------------------
------------------------------------------------------------
------------------------------------------------------------
------------------------------------------------------------
------------------------------------------------------------
------------------------------------------------------------
------------------------------------------------------------
------------------------------------------------------------
------------------------------------------------------------
------------------------------------------------------------
------------------------------------------------------------
------------------------------------------------------------
------------------------------------------------------------
------------------------------------------------------------
------------------------------------------------------------
------------------------------------------------------------
------------------------------------------------------------
------------------------------------------------------------
------------------------------------------------------------
------------------------------------------------------------
------------------------------------------------------------
------------------------------------------------------------
------------------------------------------------------------
------------------------------------------------------------
------------------------------------------------------------
------------------------------------------------------------
------------------------------------------------------------
------------------------------------------------------------
------------------------------------------------------------
------------------------------------------------------------
------------------------------------------------------------
------------------------------------------------------------
------------------------------------------------------------
------------------------------------------------------------
------------------------------------------------------------
------------------------------------------------------------
---------------GTGTTAGAATTTCCCAAAAATAAGGTTGTATTTATGGAAATTTTA
GATTTCATTCTAATAGTTATTTTTGTGTTTTTAATGATTGTTTTGGTTATAGGTTTCAAT
CATCAAATGATGCAAAAAAACAAAGAAAGAGAAGAAAGATTTAAAAAATATAAAAAAGGA
GAACAA-AATGAGTAA--------------------------------------------
------------------------------------------------------------
------------------------------------------------------------
------------------------------------------------------------
------------------------------------------------------------
------------------------------------------------------------
------------------------------------------------------------
------------------------------------------------------------
------------------------------------------------------------
------------------------------------------------------------
------------------------------------------------------------
------------------------------------------------------------
------------------------------------------------------------
------------------------------------------------------------
------------------------------------------------------------
------------------------------------------------------------
------------------------------------------------------------
------------------------------------------------------------
------------------------------------------------------------
------------------------------------------------------------
------------------------------------------------------------
------------------------------------------------------------
------------------------------------------------------------
------------------------------------------------------------
------------------------------------------------------------
------------------------------------------------------------
------------------------------------------------------------
------------------------------------------------------------
------------------------------------------------------------
------------------------------------------------------------
------------------------------------------------------------
------------------------------------------------------------
------------------------------------------------------------
------------------------------------------------------------
------------------------------------------------------------
------------------------------------------------------------
------------------------------------------------------------
------------------------------------------------------------
------------------------------------------------------------
------------------------------------------------------------
------------------------------------------------------------
------------------------------------------------------------
------------------------------------------------------------
------------------------------------------------------------
------------------------------------------------------------
------------------------------------------------------------
------------------------------------------------------------
------------------------------------------------------------
------------------------------------------------------------
------------------------------------------------------------
------------------------------------------------------------
------------------------------------------------------------
------------------------------------------------------------
------------------------------------------------------------
------------------------------------------------------------
------------------------------------------------------------
------------------------------------------------------------
------------------------------------------------------------
------------------------------------------------------------
------------------------------------------------------------
------------------------------------------------------------
------------------------------------------------------------
------------------------------------------------------------
------------------------------------------------------------
------------------------------------------------------------
------------------------------------------------------------
------------------------------------------------------------
------------------------------------------------------------
------------------------------------------------------------
------------------------------------------------------------
------------------------------------------------------------
------------------------------------------------------------
------------------------------------------------------------
------------------------------------------------------------
------------------------------------------------------------
------------------------------------------------------------
------------------------------------------------------------
------------------------------------------------------------
------------------------------------------------------------
------------------------------------------------------------
------------------------------------------------------------
------------------------------------------------------------
------------------------------------------------------------
------------------------------------------------------------
------------------------------------------------------------
------------------------------------------------------------
------------------------------------------------------------
------------------------------------------------------------
------------------------------------------------------------
------------------------------------------------------------
------------------------------------------------------------
------------------------------------------------------------
------------------------------------------------------------
------------------------------------------------------------
------------------------------------------------------------
------------------------------------------------------------
------------------------------------------------------------
------------------------------------------------------------
------------------------------------------------------------
------------------------------------------------------------
------------------------------------------------------------
------------------------------------------------------------
------------------------------------------------------------
------------------------------------------------------------
------------------------------------------------------------
------------------------------------------------------------
------------------------------------------------------------
------------------------------------------------------------
------------------------------------------------------------
------------------------------------------------------------
------------------------------------------------------------
------------------------------------------------------------
------------------------------------------------------------
------------------------------------------------------------
------------------------------------------------------------
------------------------------------------------------------
------------------------------------------------------------
------------------------------------------------------------
------------------------------------------------------------
------------------------------------------------------------
------------------------------------------------------------
------------------------------------------------------------
------------------------------------------------------------
------------------------------------------------------------
------------------------------------------------------------
------------------------------------------------------------
------------------------------------------------------------
------------------------------------------------------------
------------------------------------------------------------
------------------------------------------------------------
------------------------------------------------------------
------------------------------------------------------------
------------------------------------------------------------
------------------------------------------------------------
------------------------------------------------------------
------------------------------------------------------------
------------------------------------------------------------
------------------------------------------------------------
------------------------------------------------------------
------------------------------------------------------------
------------------------------------------------------------
------------------------------------------------------------
------------------------------------------------------------
------------------------------------------------------------
------------------------------------------------------------
------------------------------------------------------------
------------------------------------------------------------
------------------------------------------------------------
------------------------------------------------------------
------------------------------------------------------------
------------------------------------------------------------
------------------------------------------------------------
------------------------------------------------------------
------------------------------------------------------------
------------------------------------------------------------
------------------------------------------------------------
------------------------------------------------------------
------------------------------------------------------------
------------------------------------------------------------
------------------------------------------------------------
------------------------------------------------------------
------------------------------------------------------------
------------------------------------------------------------
------------------------------------------------------------
------------------------------------------------------------
------------------------------------------------------------
------------------------------------------------------------
------------------------------------------------------------
------------------------------------------------------------
-------------------ATGACTCTTATTATTGAAAATGTTAATGAAAATTTTTTACC
TGCATTCAAGGGTTTAGCAAAAAGCATAAATGGCAAATGTAAAATTTCTAAGCCTAAGTT
GAGTAGTTTTGAAAGTAAGATATTAAATGCAAGCAAAGAACTTGATAAAGAAAAAAAAGT
CAATACTGCATTAAGCTTTAATTCGCATCAAGACTTTGTGAAAGCTTATCAAAATGGCAA
AATATAA---GCAAAAATAGTTAATTTAGAGAATAGAGATACTAAA-AAATTATATAGTA
GTGTTCAGGAAAAAATTGATGCTACAACTGGAGAAGTTACTACCGTAATAAGTTCTTTTT
TACAAAGAGAAAAAACTAAAGATGATTTTATTAAATTATTTGTTGAAAACATTAGTTTTC
TTACTGATAATCTTTCAAATCCTGCTTTAAGGGTTGTTTTGATGATGGTTAAAAATTTAA
ATTACCAAAATGTCTTTAACTATAATAGCGATTTTGTTCATTATTTCGAAAGTAAAAAGA
TTTTAGGGAAGTCGAGTGTTTATCGTGCAATAAAAGAACTTGAAGACAAGCAAGTTATTT
TTAAAGTAACAGAAGAACAAAGAAAAGAATATGATATCATAGGTTCAAATTCATATATTA
TGAATCCGCAGATCATAGGCAAAGGTTCTTTTAAAGATCTTAAAAAATTAAGACAAACTG
TTGTTAAAACTTTTGATTTTGATAATTTAGAATTTAAACAAGAAATATCAGTTGAGAGTG
AATATGAAGGATTTGAACAGGTTAAGAAAAATCCAGATAATTATGTTATTGAGGAAGTCA
AACAAATAGCCTCAAATAAGAATACAATAGAAAATCAAGTTATTATTTTTGAAAAAGACA
ACGATCAAGATTATCCAAAAGAAGAAATAATTGGTGTTAAAGTGGATGATAACAAAGAAG
AGCAACCTGCTCTTTTTGTTGAAAATAAAAATGAACAAAATGCAAAAGCTTTTATTAATA
AATTTGCAGGTATGTTTAATGGAGCTTTTCATCCGAGCAAAACAGTTAAAGAAATGAAAA
AAGAATCTTTA-------------------------------------------------
------------------------------------------------------------
------------------------------------------------------------
------------------------------------------------------------
------------------------------------------------------------
------------------------------------------------------------
------------------------------------------------------------
-------------------------------------------ATGAAAACCACAGAATA
TAATACGCAACAAAAAAATAATAAAGAATATTTAGCTGAGAGAGAAGCAGTT-AAAAAAA
ACTATGGCAAAAATGGAAAAAGAGTTAGAAAAACCTGCTATAAATGCGGTGTTTCAAAGA
CTTAAAAATAAATGA---------------------------------------------
------------------------------------------------------------
------------------------------------------------------------
------------------------------------------------------------
------------------------------------------------------------
------------------------------------------------------------
------------------------------------------------------------
------------------------------------------------------------
------------------------------------------------------------
------------------------------------------------------------
------------------------------------------------------------
------------------------------------------------------------
------------------------------------------------------------
------------------------------------------------------------
------------------------------------------------------------
------------------------------------------------------------
------------------------------------------------------------
------------------------------------------------------------
------------------------------------------------------------
------------------------------------------------------------
------------------------------------------------------------
------------------------------------------------------------
------------------------------------------------------------
------------------------------------------------------------
------------------------------------------------------------
------------------------------------------------------------
------------------------------------------------------------
------------------------------------------------------------
------------------------------------------------------------
------------------------------------------------------------
------------------------------------------------------------
------------------------------------------------------------
------------------------------------------------------------
------------------------------------------------------------
------------------------------------------------------------
------------------------------------------------------------
------------------------------------------------------------
------------------------------------------------------------
------------------------------------------------------------
------------------------------------------------------------
------------------------------------------------------------
------------------------------------------------------------
------------------------------------------------------------
------------------------------------------------------------
------------------------------------------------------------
------------------------------------------------------------
------------------------------------------------------------
------------------------------------------------------------
------------------------------------------------------------
------------------------------------------------------------
------------------------------------------------------------
------------------------------------------------------------
------------------------------------------------------------
------------------------------------------------------------
------------------------------------------------------------
------------------------------------------------------------
------------------------------------------------------------
------------------------------------------------------------
------------------------------------------------------------
------------------------------------------------------------
------------------------------------------------------------
------------------------------------------------------------
------------------------------------------------------------
------------------------------------------------------------
------------------------------------------------------------
------------------------------------------------------------
------------------------------------------------------------
------------------------------------------------------------
------------------------------------------------------------
------------------------------------------------------------
------------------------------------------------------------
------------------------------------------------------------
------------------------------------------------------------
------------------------------------------------------------
------------------------------------------------------------
------------------------------------------------------------
------------------------------------------------------------
------------------------------------------------------------
------------------------------------------------------------
------------------------------------------------------------
------------------------------------------------------------
------------------------------------------------------------
------------------------------------------------------------
------------------------------------------------------------
------------------------------------------------------------
------------------------------------------------------------
------------------------------------------------------------
------------------------------------------------------------
------------------------------------------------------------
------------------------------------------------------------
------------------------------------------------------------
------------------------------------------------------------
------------------------------------------------------------
------------------------------------------------------------
------------------------------------------------------------
------------------------------------------------------------
-----------------------------------------------------ATGGAAG
AATTTTATCCATATACTTTAACAATCCATCTTCTTTGTGCTATTTTGTTTATAGGTTATT
TGTTTGTTGATGTATTTGTTTTGGGTGTAGTTAAAAAGAAAAATACTAATTTTGACAAAA
GTCTTTTTAGTGCTACTGGGGTTAAAATAATGCCTTTTGTGGTTCTTTTGCTTTTTTTAA
GCGGAGGTGCTTTGGCAGGTTTTCATTTTAAACCTTTAAATTTACTTTTTGCTGTAAAAA
TTATTTTGGCTTTTGGAATTTTATCTTTAGTTGTTTTTTCTTTATTTTGTCATTTTATAT
TAAAGAAGAAAAATCCACTCGGTGTTTTTATCCACCCTTTTGTATTTGTGCTTTGTATCG
CGATAGTAATACTGGCTAAATTAATGAATTATTTTTTTATACCTTGCTAA----------
------------------------------------------------------------
------------------------------------------------------------
------------------------------------------------------------
-----------------------ATGGTATTTTTAATCTCATTGCTTATTATAATTGGTG
TTATTTTTGGAATTGATTATGTGTATTTTAAAAATCAAGATTTAAAAGCGCAAGTTAAAA
AAGAACAAAAAGAATTAAATTCTAGTTTAGAGAAAGAAAAAAAAGAATATATAGAAAAAC
TGTTTAAAACAAAATAG-------------------------------------------
------------------------------------------------------------
------------------------------------------------------------
------------------------------------------------------------
------------------------------------------------------------
------------------------------------------------------------
------------------------------------------------------------
------------------------------------------------------------
------------------------------------------------------------
------------------------------------------------------------
------------------------------------------------------------
------------------------------------------------------------
------------------------------------------------------------
------------------------------------------------------------
------------------------------------------------------------
------------------------------------------------------------
------------------------------------------------------------
------------------------------------------------------------
------------------------------------------------------------
------------------------------------------------------------
------------------------------------------------------------
--------------TTAGAGTCTATTATCCAAACTTATCTTTTGGATAATGCACCTATTG
GTTCTAATGAATTAAATTCAAACCTTTGTATACCTGCTTCGACTATACGCGTTTATCTTA
AAAGACTTAGCGATGAGGGTTTGATCACTCAGCTTCATATAAGTAGTGGTAGAATTCCTA
CTATTTTAACGATGCAAAATTATTGGCAAAGTTTTTGGGAAAAAGAACAAGATAAAAATA
TCCATATCAAAAACGAAAGCTTTTTGAAAGAGTTAAGTAAAGAATTTGAAATTTATTGTC
TTGTTTATGGAGGTAGAAGTTTAGTACTTAAAGAAGTACTTGATCTAAATGCTAAGTTTA
TAGTACTTGATTTTAAAGAAGAAGAGCTCGTTTTAAAATATGAAAAAGAAGCGTGGAATT
TTTTACAAAGTCTTATAGGGCTTGATCTTTCTAGTATAGAAAAAATAGCTTTGAGAGTTC
ATTTTATAGATCTTGTAGAAAAAATAGCTAGCTTAAGACAAAATTTGATTTGCTATAGAA
GCAATGAAGAAAGAGCTTATCAAATTTATCAAAATGATGAATTTGTTAAGCTCTTAGATT
GTCAAATTCACCGTCATTTTAAAGAAAGTCTTGAATTTGAACCTTTATTTAAAGAAGGTT
TTATGGGGCTTAAGGTGGATGCGCAGTTTTTGGGCGAAGATGTAAAT-------------
------------------------------------------------------------
------------------------------------------------------------
------------------------------------------------------------
------------------------------------------------------------
------------------------------------------------------------
------------------------------------------------------------
------------------------------------------------------------
------------------------------------------------------------
------------------------------------------------------------
------------------------------------------------------------
------------------------------------------------------------
------------------------------------------------------------
------------------------------------------------------------
------------------------------------------------------------
------------------------------------------------------------
------------------------------------------------------------
------------------------------------------------------------
------------------------------------------------------------
------------------------------------------------------------
------------------------------------------------------------
------------------------------------------------------------
------------------------------------------------------------
------------------------------------------------------------
------------------------------------------------------------
------------------------------------------------------------
------------------------------------------------------------
------------------------------------------------------------
------------------------------------------------------------
------------------------------------------------------------
------------------------------------------------------------
------------------------------------------------------------
-------------------------TTGGAACAAAATTTGCTTACGCC--TTTGCTTTA-
-----TTTTTTTAAGAAAATAGCAAGTAAAAACTTTTCTTTAATGAAATTTGGATACAAT
TTTACAATTTTC-AAATCTATTTTAACAAAGGATATCTTATGA---GGCGTTAAGTTAAG
TAGTTTTTGAGAATTTTTCTTAATATTTTCAAGCAAATTTCGCATTTTTAATCCTTTATT
TACAAAAAACTTGATAAATTATACAAAAAAATTTAGAATTGAAAGGTAA-----------
------------------------------------------------------------
------------------------------------------------------------
------------------------------------------------------------
------------------------------------------------------------
------------------------------------------------------------
------------------------------------------------------------
------------------------------------------------------------
------------------------------------------------------------
------------------------------------------------------------
------------------------------------------------------------
------------------------------------------------------------
------------------------------------------------------------
------------------------------------------------------------
------------------------------------------------------------
------------------------------------------------------------
------------------------------------------------------------
------------------------------------------------------------
------------------------------------------------------------
------------------------------------------------------------
------------------------------------------------------------
------------------------------------------------------------
------------------------------------------------------------
------------------------------------------------------------
------------------------------------------------------------
------------------------------------------------------------
------------------------------------------------------------
------------------------------------------------------------
------------------------------------------------------------
------------------------------------------------------------
------------------------------------------------------------
------------------------------------------------------------
------------------------------------------------------------
------------------------------------------------------------
------------------------------------------------------------
------------------------------------------------------------
------------------------------------------------------------
------------------------------------------------------------
------------------------------------------------------------
------------------------------------------------------------
------------------------------------------------------------
------------------------------------------------------------
------------------GTTAAGCTTACACTAAAAAGTATTTTGGATAATGATGAATGG
GTTTATGTTGAATACGGTTTAAATGAACAATCCTTAAGGGCGTTAAGGATAAATTCTAAT
GGTATGGATATAAGGGATTTAGAGGCTGCATTATCTACAGATACGCTT-GGGGTTTTAAG
GGCGCATTTTAAACCTTTGCTTGATTTGAAAGATTATGCCAATGAAGTGGTTTATACTTC
TTTTGAAAGTTTTATAACCAAAGATAGCAAGGAT-AAAAAAACTAGTTTTTGTATGGGTC
AGTTAAAATTTACTTATCCACAAATGCCTAATGAAATGCGAGAAAAATATTCAAGAGGTA
CTTTAAAAGGAGTTTTATTTGATGGAGGGGAATACGAAACTCAAATTTCTTATAGTGCTA
GATTTAGTGATGATAAAAAGCAAGTTTTTGTAGAACTTTTAGATTATTAA----------
------------------------------------------------------------
------------------------------------------------------------
------------------------------------------------------------
------------------------------------------------------------
------------------------------------------------------------
------------------------------------------------------------
------------------------------------------------------------
------------------------------------------------------------
------------------------------------------------------------
------------------------------------------------------------
------------------------------------------------------------
------------------------------------------------------------
------------------------------------------------------------
------------------------------------------------------------
------------------------------------------------------------
------------------------------------------------------------
------------------------------------------------------------
------------------------------------------------------------
------------------------------------------------------------
------------------------------------------------------------
------------------------------------------------------------
------------------------------------------------------------
------------------------------------------------------------
------------------------------------------------------------
------------------------------------------------------------
------------------------------------------------------------
------------------------------------------------------------
------------------------------------------------------------
------------------------------------------------------------
------------------------------------------------------------
------------------------------------------------------------
------------------------------------------------------------
------------------------------------------------------------
------------------------------------------------------------
------------------------------------------------------------
------------------------------------------------------------
------------------------------------------------------------
------------------------------------------------------------
------------------------------------------------------------
------------------------------------------------------------
------------------------------------------------------------
-------ATGGAATGGTTTTATTTGTTTTTAGCTACTGCCTGTGAAATTTTTGGCGTGGT
GATCATGAAAGAACTTATAAGCACTAAAAACAAGCTTTACCTTTTAGCTTTGATAGTGTG
TTTTGGATTTTCTTTTACTTTTTTAAGCTTAAGTATGCAAAATATCGCTATGAGCGTTGC
TTATGCTATATGGACAGGAGCTGGAACCGCTGGTGGGGTAATGATAGGAGTGC-TTTTTT
ATAAAGAAAGTAAAAGTTTTTTGAAACTTTTTTTAATCGCTGTGATTATTACTTGTACAG
CGGGTTTAA--------AATTTCTTTCTTGATTGATTTATTTAGCTCAAACAGATACTAC
GGTAGGATTTTTAAGTAAAAATTTAGAAGAGATTAATGCTTTAAAAGGTAGAGATAAAAA
TCAGCCTTGCTTAATCACTTCTGCGAAATTTTGCGAGTTAAAAAGTTTAGCAAGAATTCC
AAAATCTTTTAAAAATTTAGTACGTCGTTCTAAAAAAACAACTTTTATTTATCCCAATAA
TCAGGCCATTCGTATTGTGAAAGAGTGTAAACATGCGAATTTTTTAAGTAAAAATGGCTA
TTTTTATTCATCTTCGGCAAACAAGCATGGAAAAGAATTTGATGAAGAATGGGCTAGAAG
TGTTGCCGATATAATACTTGATGAGAAATTTTTCGAAAATATCCCATCAAAAATATTAAA
ACTTTCAAAGAATAAAATGATAAAAATACGTTAA--------------------------
------------------------------------------------------------
------------------------------------------------------------
------------------------------------------------------------
------------------------------------------------------------
------------------------------------------------------------
------------------------------------------------------------
------------------------------------------------------------
------------------------------------------------------------
------------------------------------------------------------
------------------------------------------------------------
------------------------------------------------------------
------------------------------------------------------------
------------------------------------------------------------
------------------------------------------------------------
------------------------------------------------------------
------------------------------------------------------------
------------------------------------------------------------
------------------------------------------------------------
------------------------------------------------------------
------------------------------------------------------------
------------------------------------------------------------
------------------------------------------------------------
------------------------------------------------------------
------------------------------------------------------------
------------------------------------------------------------
------------------------------------------------------------
------------------------------------------------------------
------------------------------------------------------------
------------------------------------------------------------
------------------------------------------------------------
------------------------------------------------------------
------------------------------------------------------------
------------------------------------------------------------
------------------------------------------------------------
------------------------------------------------------------
------------------------------------------------------------
------------------------------------------------------------
------------------------------------------------------------
------------------------------------------------------------
------------------------------------------------------------
------------------------------------------------------------
------------------------------------------------------------
------------------------------------------------------------
------------------------------------------------------------
------------------------------------------------------------
------------------------------------------------------------
------------------------------------------------------------
------------------------------------------------------------
------------------------------------------------------------
------------------------------------------------------------
------------------------------------------------------------
------------------------------------------------------------
------------------------------------------------------------
------------------------------------------------------------
------------------------------------------------------------
------------------------------------------------------------
------------------------------------------------------------
------------------------------------------------------------
------------------------------------------------------------
------------------------------------------------------------
------------------------------------------------------------
------------------------------------------------------------
------------------------------------------------------------
------------------------------------------------------------
------------------------------------------------------------
------------------------------------------------------------
------------------------------------------------------------
------------------------------------------------------------
------------------------------------------------------------
------------------------------------------------------------
------------------------------------------------------------
------------------------------------------------------------
------------------------------------------------------------
------------------------------------------------------------
------------------------------------------------------------
------------------------------------------------------------
------------------------------------------------------------
------------------------------------------------------------
------------------------------------------------------------
------------------------------------------------------------
------------------------------------------------------------
------------------------------------------------------------
------------------------------------------------------------
------------------------------------------------------------
------------------------------------------------------------
------------------------------------------------------------
------------------------------------------------------------
------------------------------------------------------------
------------------------------------------------------------
------------------------------------------------------------
------------------------------------------------------------
------------------------------------------------------------
------------------------------------------------------------
------------------------------------------------------------
------------------------------------------------------------
------------------------------------------------------------
------------------------------------------------------------
------------------------------------------------------------
------------------------------------------------------------
------------------------------------------------------------
------------------------------------------------------------
------------------------------------------------------------
------------------------------------------------------------
------------------------------------------------------------
------------------------------------------------------------
------------------------------------------------------------
------------------------------------------------------------
------------------------------------------------------------
------------------------------------------------------------
------------------------------------------------------------
---------------------GTGAAAAATCGCAGGGAATTTCTTAAAAAATCCGCTTTT
GCCTTAGGGGCTGCTGGAGTGCTTGGTAGCACGACTTTAGCTCT------AGCTAAAGAT
GAAGAAAGAAAAGATTTGGTTAAAGGTAAAAGTAAGAAAAAAGAAGTGCTTTTTCAAAGA
AGTGCTAATTGGGAAAAATATTATATAAAGGCTGAGTAA---------------------
------------------------------------------------------------
------------------------------------------------------------
------------------------------------------------------------
------------------------------------------------------------
------------------------------------------------------------
------------------------------------------------------------
------------------------------------------------------------
------------------------------------------------------------
------------------------------------------------------------
------------------------------------------------------------
------------------------------------------------------------
------------------------------------------------------------
------------------------------------------------------------
------------------------------------------------ATGAAAAAAATT
TTAATTATTATGAGTTTGTTTTTAATCACACTAAATGCAAAAGAACGCCTTGTAGTGCTT
GATCCTGCAAGCATAGAAACCCTTTTTATGCTTAAGGCTGAAGATCAAATCGTAGGCATT
GCCACTTTACAACACTCAAATATCTATCCTAAAGATCAAACCTCAAAACTTACAAGCGTA
GGCACTTTTTCAAATCCTTCACTTGAAAAAATAGTAGCACTAAAACCAAGTTTGGTGATT
TTAAGCTCTTATTCTTTAAATTTAGAAGAAGGACTTAAAAATTTTGGTATCAAAAGTATC
AATTTAAAAGCCGAGCGTTTAGAAGATATAACAAAAAATATCACAACCTTAGGCCAAATC
AC---CAAAAAAGAAAAAGAAGCAGAGCTTTTAAAACAAGAATTTGCTCAAAATTTAAAA
AAATTAAGCGATAAACCCCTAAATAAAAGTGCGATTTATCTTTATTCTAGCAACCCTTTA
ATGGCCTTTAATGATAATTCTTTAATAGCTGATATTTTAAGACTTATAGGGATTAAAAAT
TTAAGTCCGCAAAGTCAAATTTCAAGACCTGTTATATCAGCAGAATATATACTGAAACAA
AATCCAGATATACTCATTCTTGGAATGGATGTCAAAAATAATCTTTTAGATACAAATGCT
TTATTGAAAAATACCAAAGCAGTTAAAACAGGAAGTATTTATTTTAACAAAGATACACCT
ATATTATTACGTCTTAGTCCTAAGATAATAGATAGAATTCAAGAATTTAAAACAAAGCTA
GAAAATAACAATTTTTAA-ATGAAAACTTTATTTTTAAATTATAAATACCAAGCTTCTTA
TATAACTTTTATAGTCTTTATACCTTTGCTTTTTGTCATTTTTTACTCAAATGACTTTTT
TAAAATGGAAATTAAAAATGAAGATTCTTTTTCTTTAGCAATAAAACAATTTACCCAAA-
CTAATCCAACAAATGAATGAACTTGATTTTAGAAAATGTAAGCGATGATTTGGCAAAAGT
CATTAAAGCAATGGCAAAAATAG-AAAATACAAAAGTAAAGTT-AAAAAAAGAAAAGAAA
CTTACTATTAATGGCTTTA-ATTTAAGTTTATTTTAATAAGTGGTT---ATGAAAAAAGA
TATAAATTATTATTTGAATTTGCCTTATAAGATTAATTTAGTAAAACTTGATGATGGCGA
TTATTTCGCACAATTTGATGATAAAGAACTTAATAAACTTGTCTTAATGGCAGGAGATGG
TAAAACACCAAACGAAGCAATAGAAGATTTAAAAAATGCCTTTGCTTGTTATTTAGAAGA
AGCTTTGGCTAAAAATGAGTTTATCCCAGAACCCATACAAAAAGACAAAAGTAAAAATCT
AGCTATTACCTTAAAAAATAGTCTTGTAGATGAGATAGATTTTTATTCTAAAAAAATGGG
CTTATCAAGAAGTGCATTTCTAGCGGTATC--GGCTAAAGCATATATTAAAACACTTTAA
-ATGAACAACAAAGAAAAGTTAATCAAAGAATTAGAAAATAACCCCAAAAATGCAAGTTT
TGCTAACATAGAAAAGCTTTTAAGTTGGTATGGTTATAAACTAGTTAGCATTAGGGGAAG
TCATCATAAATTTAAAAAAGATAATAAAAGCATTATTGTGCCTTTGCATAAACCTATAAA
AGAATTTTATGTAAAGCAAATATTAAAACTTTTAAAGGATGAAAAATGAAATGGCGATTG
ATAGGAAGGATTATAATATACCCATAGGAAAAGGAACACATTTAAAAAGACACAAAGATA
AAATTAACTCCTTTTTATTTAGAATGCAAAATGGGGGTAAAGAAAAGCAACACGCTTTTA
CTATT-CTTTACGCCCTGCGTGGAATGAAAACGAATATATAAGAATAGCACTTGCAAGAG
CTAAAGAAT---------------------------------------------------
------------------------------------------------------------
------------------------------------------------------------
------------------------------------------------------------
------------------------------------------------------------
------------------------------------------------------------
------------------------------------------------------------
------------------------------------------------------------
------------------------------------------------------------
------------------------------------------------------------
------------------------------------------------------------
------------------------------------------------------------
------------------------------------------------------------
------------------------------------------------------------
------------------------------------------------------------
------------------------------------------------------------
------------------------------------------------------------
------------------------------------------------------------
------------------------------------------------------------
------------------------------------------------------------
------------------------------------------------------------
------------ATGAAGCCTAAATATCATTTTTTAAATAATGCAAGATATGCTTTAGAA
GGGATTTTTGCTTTATTTAAAAATGAAATGGCGTTTAGAATTGAACTTTGTATTATTATC
CCTGCGATAGTTTTTAGTTTTTTCTTAAAAGTTAGTTTTTTGGAGCATTTATTATTGGTA
AGTGTTTTAATGCTTATTTTAATTATAGAGGCTTTAAATTCGGCTATTGAAGCTTGTGTT
GATTTGATTACAAATGAATGGCATGAAAAAGCAAAAATCGCTAAAGATTGTGCGAGTACG
GCAGTGTTTTTTAGTGTGCTTTTAGCTCTTTTTGTTTGGAGTTTTATTTTATATAGCATT
TACTTATGA---------------------------------------------------
------------------------------------------------------------
------------------------------------------------------------
------------------------------------------------------------
------------------------------------------------------------
------------------------------------------------------------
------------------------------------------------------------
------------------------------------------------------------
------------------------------------------------------------
------------------------------------------------------------
------------------------------------------------------------
------------------------------------------------------------
------------------------------------------------------------
------------------------------------------------------------
------------------------------------------------------------
------------------------------------------------------------
------------------------------------------------------------
------------------------------------------------------------
------------------------------------------------------------
------------------------------------------------------------
------------------------------------------------------------
------------------------------------------------------------
------------------------------------------------------------
------------------------------------------------------------
------------------------------------------------------------
------------------------------------------------------------
------------------------------------------------------------
------------------------------------------------------------
------------------------------------------------------------
------------------------------------------------------------
------------------------------------------------------------
------------------------------------------------------------
------------------------------------------------------------
------------------------------------------------------------
------------------------------------------------------------
------------------------------------------------------------
------------------------------------------------------------
------------------------------------------------------------
------------------------------------------------------------
------------------------------------------------------------
------------------------------------------------------------
------------------------------------------------------------
------------------------------------------------------------
------------------------------------------------------------
------------------------------------------------------------
------------------------------------------------------------
------------------------------------------------------------
------------------------------------------------------------
------------------------------------------------------------
------------------------------------------------------------
------------------------------------------------------------
------------ATGTATGATTATTTAATTGTTGGTTCTGGATTGTTTGGTAGTATTTTT
GCTTACGAAGCAACTGAAAAAGGTTATACTTGTTTAGTTGTGGAGCAAAGGGAACATATT
GGAGGTAATTGTTATACCGAAAATATTAAAAATATCAATGTGCATAAATATGGTGCTCAT
ATTTTTAGAACTTCAGATCAGAATATATGGGATTATATGAATCAATTTTGTGAATTTAAT
CATTTTATCAATTCTCCTATTGCAATCTATAAAGATGAAATTTATAATTTGCCTTTTAAT
ATGAATACTTTTAGTAAATTATGGGGAATTAAAACTCCAAATGAAGCTAGAAAAATAATT
GAAATGCAAAAACAAATAATTCAACATCCTCCAAAAAATTTGGAAGAACAAGCTATATCT
TTAGTTGGTACAGATGTATATGAAAAACTTATTAAGGGTTATACAGAAAAACAGTGGGGT
AGATCTTGTAAGGATTTGCCTGCTTCTATTATAAGAAGATTGCCTGTTCGATATATTTAT
GACAATAATTATTTTAATGATCCCTATCAAGGTATCCCTAAAGGCGGCTATACGGCAATT
TTTGATAAAATGCTAAAAAAAAGTAAAGTTATTTTAAATACTGATTTTTTAAAATATAAA
GATAAATTTAAAAATAAAGCTAAAAAAATAGTTTTTACTGGTTGTATTGATGCTTATTAT
GATTATCGATATGGAGCTTTGGAATATAGAAGTTTAAAATTTGAGCATAAAATATTAAAT
TTAGACAATTTTCAAGGAGTGGCAGTTGTCAATTATACTGACAAGGAAATACCTTATACT
AGAATTATAGAGCATAAGCATTTTGAATTTGGAAATACAGATACAACAGTTATAAGCGAA
GAATATCCTTTAGAATGGATTAAGGGTATTGAGCCTTATTATCCAATAAATGATGAAAAA
AATCAAGCTTTGTATGAAAAGTATAAGCAATTAGCAAAACACGAGAGTAATGTATATTTT
GGGGGAAGATTGGGAGAATATAGATATTATGATATGCAAGATGTTGTAAGATCGGCATTA
TTATTTTGTAAAAATGAGTTAA--------------------------------------
------------------------------------------------------------
------------------------------------------------------------
------------------------------------------------------------
------------------------------------------------------------
------------------------------------------------------------
------------------------------------------------------------
------------------------------------------------------------
------------------------------------------------------------
------------------------------------------------------------
------------------------------------------------------------
------------------------------------------------------------
------------------------------------------------------------
------------------------------------------------------------
------------------------------------------------------------
------------------------------------------------------------
------------------------------------------------------------
------------------------------------------------------------
------------------------------------------------------------
------------------------------------------------------------
------------------------------------------------------------
------------------------------------------------------------
------------------------------------------------------------
------------------------------------------------------------
------------------------------------------------------------
------------------------------------------------------------
------------------------------------------------------------
------------------------------------------------------------
------------------------------------------------------------
------------------------------------------------------------
------------------------------------------------------------
------------------------------------------------------------
------------------------------------------------------------
------------------------------------------------------------
------------------------------------------------------------
------------------------------------------------------------
------------------------------------------------------------
------------------------------------------------------------
------------------------------------------------------------
------------------------------------------------------------
------------------------------------------------------------
--------------------------------------TTGAGTAAAGAAAAAGAAGTAT
TGCTCAATGAAGAAATAAGAGCGGATGAAATCAGATGTGTTGGCGATGATGGCAAAGTTT
ATGGTATTATCAGTAGTGATGAAGCTTTAGAAATTGCAAATCGTTTAGGACTTGATCTTG
TAATGATAGCTGCAGATGCTAAGCCACCTGTTTGCAAGATCATGGACTATGGTAAATTCC
GTTATCAACAAGAGAAAAAACAAAAAGAAGCAAAGAAAAAACAAAAAGTGATTGATATAA
AAGAAATCAAACTTTCTGTAAAAATTGCTCAAAATGATATTAATTACAAGGTAAAACATG
CTTTAGAATTTTTAGAACAAGGTAAGCATGTGAGATTTCGTGTGTTCTTAAAAGGACGTG
AAATGGCAACTCCTGAAGCAGGTGTAGCTTTGCTTGAAAAAATTTGGACTATGATAGAAA
ATGAAGCTAATCGTGACAAAGAGCCAAATTTTGAAGGTCGTTATGTAAATATGCTTGTAA
CTCCTAAAAAGGCTTAA-------------------------------------------
------------------------------------------------------------
------------------------------------------------------------
------------------------------------------------------------
------------------------------------------------------------
------------------------------------------------------------
------------------------------------------------------------
------------------------------------------------------------
------------------------------------------------------------
------------------------------------------------------------
------------------------------------------------------------
------------------------------------------------------------
------------------------------------------------------------
------------------------------------------------------------
------------------------------------------------------------
------------------------------------------------------------
------------------------------------------------------------
------------------------------------------------------------
------------------------------------------------------------
------------------------------------------------------------
------------------------------------------------------------
------------------------------------------------------------
------------------------------------------------------------
------------------------------------------------------------
------------------------------------------------------------
------------------------------------------------------------
------------------------------------------------------------
------------------------------------------------------------
------------------------------------------------------------
------------------------------------------------------------
------------------------------------------------------------
------------------------------------------------------------
------------------------------------------------------------
------------------------------------------------------------
------------------------------------------------------------
------------------------------------------------------------
------------------------------------------------------------
------------------------------------------------------------
------------------------------------------------------------
--ATGATTCAAAGTTTTACAAGACTTGCAGTTGCTGATAATAGCGGTGCAAAAGAATTAA
TGTGTATCAAGGTTTTAGGGGGTAGCAAAAGAAGATACGCTACCGTAGGTGATGTAATCG
TTGCATCTGTTAAAAAAGCTTTACCAAATGGAAAAGTTAAAAAAGGTCAAGTGGTAAAAG
CGGTTATCGTTAGAACTAAAAAAGAAATTCATAGAGATAATGGTTCTTTGATTCGTTTTG
ATGAAAATGCTGCGGTTATTCTTGACAACAAAAGAGAGCCTATCGGAACTCGTATCTTTG
GGCCAGTGGGCAGAGAAGTTAGATATGGTGGCTTTATGAAAATCGTTTCACTAGCACCGG
AGGTATTATAAATGAGCGAGGTGAACAAAAAAGTTCAAGGCGGCGTAGATGATTATCTTG
AGGAAGAAGATTTTGGACAGCTTTTAGAAGCTTTTGATAAATCAAGAGAAGAGGCTACAA
CAGAGGGTGTGATTGTAGAGATCAAAAATGATGAAGTTTATGTAGATATAGGTAAAAAAT
CTGAAGGTATTTTAGCTCTTAGCGAAATACAAGATGACAATTCTAAGCTATTATTTAATG
TAGGCGATGGTATTAAAGTTGCTGTTATGGGTTCTCGTGGTGGCAGATCTTTACTTTCTC
ATAAAAAAGCTTTGAGAAAAGAAAAAGTTATCGAATTTATTAAAAACTATCAAGAAAATC
AAGATGATATTTTTACCGTAAAAGTAGTTGGAAAAAATAAAGGCGGATTGATAGTTGTTG
ATGAAAATGATGTTGAATTTTTCTTACCAAAATCTCAATATGGCTTCAAAGAAACAAATA
ATATTATAGGCAAAACGTTTAAAGTTAAAATTATTAAAATCGACAAAGATGAGCAAAGTA
TCATTGTTTCTCGTAAAAAAACTTTAGATGACGAGAGAAGAAAACGCAAAGAATTGATCA
ATAATGTAGCACAACAAGAAGATTTAATTGAAGGTATTGTGAAAAAAATTACTACTTATG
GTATGTTTGTGGATGTAGGAGGTGTTGATGGTCTTGTTCATTACAGCGAAATTTCTTACA
AAGGACCTGTAAATCCTGGAACACTTTATAAAGAGGGTGATAAGGTTCCAGTTAAAGTTA
TAAAGTATGATAAAGAACGCAAACATTTATCCTTGTCTATAAAAGCGGCTTTACCCGATC
CATGGAGCGAGATAAAAGATACTCTTGATGTAGGTGATACCATTAAAGTAATAGTATCAA
ATATAGAGCCTTATGGTGCTTTTGTGGATTTAGGAAATGATATAGAAGGATTTTTACATA
TCAGTGAAATTTCTTGGGATAAAAATATTAAAAATCCAAAAGATTATATCAACAAAGGTC
AAGAAATTGATGTTGAAGTAATTGAAATCAATCCAAATGAAAGACGCTTAAGAGTTTCTT
TAAGAAATTTACTTTCTAGACCTTTTGATGAATTTATGAAATCTTACAAAATTGCAGATG
TGGTTGAAGGGGAGATCACCTCGGTAACTTCTTTTGGTGCGTTTGTTAAACTTGGCGGTA
TTGAAGGTCTATTGCATAATGAAGATGCTTCTTGGGATAGAAACGATAAATGTAAAGACA
AATTCTCTCAAGGGGATAAAATCAAGGTAAAAATTATCAAAATAGATGAAGAAAACCAAA
AAATATCATTAAGCGCAAAAGAATTAAACAGTTCTCCAGTGCAAGAATATGCCAAAATTC
ATAAAGTCGGCGATATTGTAAAAGGCACTATCCGTGATATTAAAGATTTTGGTGTTTTTG
TAGAGCTAAGTAAAAATGTTGATGCTTTAATTCATAAAGAAGATATAAGCACTTCTATGC
TTGAAAATTTAAAAATTGGCGACGATATTGAAGCTGCTATAGTTTTTATTGATGAAAAGA
AAAATAGAATTCGCCTAAGTGTTAAAAATCTTGTTAGAATAAAAGAAAGAGAAGTTCTTA
ATGAAATCAATAATGATGATAAAGTAACTTTAGGTGATATCATTAAAGATCAGCTAGCTT
AA----------------------------------------------------------
------------------------------------------------------------
------------------------------------------------------------
------------------------------------------------------------
------------------------------------------------------------
------------------------------------------------------------
------------------------------------------------------------
------------------------------------------------------------
--------------ATGAACACATTCTGGATAAAATTTAAAGATATTTTAGAACTTGTAG
TATTTAAGCATTCTATTTTTGCTTTGCCTTTTTTATTTTCCTCTATGATTGTAGCATCAA
AACTTGTAAATGACACTGCTTGGTTTGGTTTTAAGGCGTTGATTTTAGGCATTATTTGTG
CGGTAAGTGCAAGAAATTTTGCCATGGCTACAAATCGTTTAATGGATGAAGATATAGATA
AGGATAATCCTCGTTGTGCAAATCGCCCTAATGTCAGTGGAAAAATAGGTAGAAAAAGCG
TATGGATTTTTATCATTATTAATGCACTTATTTTTATATCATGTTCTTATTTTATTAATA
CCTTGGCCTTTTATTTGTCTTTTCCTGTGCTTTTGGTATTGGCTATTTATTCAGCTTTTA
AGCGCTTTAGTTCTTTAGCACATTTAGTTTTAGGATTTTGTTTAGGACTTGCGCCTATTG
CAGGAAGTGTTATAATTATGGGTGAAATTCACATTTATAGCGTTATTTTATGTTTAGGTG
TAACTTTTTGGACAGCTGGGTTTGATCTGCTTTATTCTTTACAAGATATGGAGTATGATA
AAAAAATAGGACTTCACTCTATTCCTGCTAAATTTGGTTCAAAGGCTACTTTATTTATAT
CAGCTTTTTGCCATATTTTAGCGGTATTATTTTGGCTTCTTTTTGTGTGGGAAGTTTGGG
GTGTAGCACTTGGAAAAATAGCACTTATTGGGGTAATTATAAGCGGTATTATTTTAGCCT
TGGAACATAAAATTGTTCACAAGAATTTTGCTCATATTGATAGAGCATTTTTTACTCTAA
ATGGTTATTTAAGTATTATCTTTTTTATTTTTATTTGGATTGATTTATTATGGAATTAG-
------------------------------------------------------------
------------------------------------------------------------
------------------------------------------------------------
------------------------------------------------------------
------------------------------------------------------------
------------------------------------------------------------
------------------------------------------------------------
------------------------------------------------------------
------------------------------------------------------------
------------------------------------------------------------
------------------------------------------------------------
------------------------------------------------------------
------------------------------------------------------------
------------------------------------------------------------
------------------------------------------------------------
------------------------------------------------------------
------------------------------------------------------------
------------------------------------------------------------
------------------------------------------------------------
------------------------------------------------------------
------------------------------------------------------------
------------------------------------------------------------
------------------------------------------------------------
------------ATGAAAAAAATTATATTGATCTTAGCATTGTTTTTAAGTGCAAGTTGG
G---------CTCAAAATCTTGAAATTAACCCTGATACAGGATTGATTATCGATCCTGAT
TCACCTTTAGTGGAAGCAAATTGTTTAGCTTGTCATGGATCCAATCTCATTACTAATATG
CATGCAAGTAGAAAAGCTTGGTTAGCAGCTATAAGATGGATGCAAGATAGTGAAGGACTT
TGGGAAATAGAACCTGAAGATGAAGAAAAAATTTTAAATTATCTTGAAAAATATTATGGA
GAAAAATACGATACAAGAAGAAGAATTCCTCTAGCTATACTCTTACAAAACAA-----AA
CTCATTGAATGAGGCCAGAAAATTACGTAGCATTTTTCACTGTTTGTGGATTTTTTATAG
GACTTGCATTTAGCATTATTAGTATAGATGAAGCCTTTGATATACTGATTTTTACTTGTT
TTATTACTTTTATGTTTTATGTTTTTGTTCATATTGCTATTATGAATTTTATAGATGTAA
AGAAAATTAGTGGCAGAATCTTTAATAAACACGATTATGAAAAAACTAGCAATAATATTA
TCAACGATTTAGTTATTCGTGAAAAGAAAATGGATATAATTTTAGAAAAGCTCAATGAAG
AAAGAGAAGAGCTAAAGAAAAATGAATTCAAAGAAAGACGAAGAAATGCTAAAAGAGCCG
CCTAAATGAAAAAAAATATTTTATTTATTTTAATGTTTTTACTTAGTGCTTGTGTACCAA
GTTATCAAATAAATTCAAATCAAAATACTGTAATTTTAGGTTCAAATTTACCAAAAAGTT
TAGTAAAACAATTTCAAAAGCGTATAAATAGCAATGGTTATTTAGAATTTGAAGTGATTT
TACGCAGTACTTTTGCTAAAGATGTAATTTATAAAGTGGATTGGTTAGATAAAGATGGTT
TTGTGCTAAGAGATGTTTTAAATGAGGACTATCAAGCCCTTAGAATTCCAGCAGGACAAG
AGGTGATTCTTCGTAAACTTGCATCTGATACAAGAGCGAAGGATTTTAGATTAGAAATTA
AAGCAAAAAATTAAATGAAAAAAA-------CAAAAATTTTAGGAACAGCTCTTATTGGA
GCTTTGCTTTTTAGTGGTTGTGCGCAAATAGCTTATACAGATGGAAAGGCAAGTCAGATA
AAAAAAGGCGATGCTTTAACCTTGGGTCTTGATAGACAAGATTTTGAAAGTGCAGCTGAA
ACTATGATAAATAGTATGTTAAGCGATCCTGCTTTTGCAAATATTAAACCAGGTACAAGA
AAGGTTATTGCTATTGGTAGGGTTGTGAATGATACCCCGCAAAGAATCGATACTGAAAAA
CTCACCGCAAAAATCACTTCTGCATTAAGAAAATCAGGTAAATTTGTTCTAACTTCAGCA
GTTGCTGTAGGCGGAGCACTTGATAGCATGAGTGAAGATGTAAGAGAATTAAGAGATAAT
GATGAGTTTAATCAAAAAACCATAGCAAAAAAAGGGACATTGGTATCGCCTGATTTTTCT
CTTGCGGGTAAAATTAGACAAGATAATGTAAAACTTAGCAATGGTAAAACTCAAGTAGAA
TACTTTTTCTTGTTAAGACTTACTGATCTAACATCAGGTTTAGTTTATTGGGAAGATGAG
CAAACTATTGATAAAACCGGTTCTAGTAAATCAGTTACTTGGTAAATGAAAAAAATATTC
ACAGTAGCTCTTCTTGGAGCTACTTTACTTTATGCAGAAAGCTCAGCTTTTGGTGCAGGA
GATATAACAAGCAATTCTTCTTATGGTTTAACTTCAAATGAAAAATTATTTAAAGAAAAG
TTAGATAATTTAAATAATGAAAATATACAAACAAATGCTAGAATTAATGAAATTAACGAA
AGAATCGAGGGTTTACAAAGCACTTTAGAAGGTATAAATTCTCAATATGCTAAATCAAAT
TCTAGATTAAGTCAAGTTGAAGAGAATAATCAAAATATTGAAAATAATTTTACTAGTGAA
ATTCAAAAATTAAAGGCTTATGTTGAAGAAAGTAGAAAAATTCAAGAAGCTAATAATAAG
CAAGTAAAAAAAGTTTTAGCCGAACTTAGTTCTTTAGTAGATGCTATTAATGCAAATTAT
GTTTCTAAAAACGAATTAAATGATGCAAATTTAAGCGTTAAAACTATTACACCTAGTGTT
GTTGTTTCAACTACAGATTCAAATAGTAC------CATTGAAAACAATAA------TACT
CAAAATACCCAAGATGATAAAGCAAAACAAATTGATGAATCTTGGAAAAAGAAAAAAAAT
AATGAAATTTTAGAATTAGCGATAAAAGATGTTGATAAAAATGCTTTTGAAGATTCCAAA
GCAAAATTAAATTTTCTCATAACAAAGCAGTATAAACCTGCAAGAGCAAATTTTTGGTTA
GGGGAGATCGAGTATAAACAAAAAAATTATAACAATGCTATTGTTTATTATAAAAAAAGT
TCTTCTTTGAGTACAAAAGGAGATTATTTCCCAAAACTTTTATATCATACTGCCATTTCA
TTGGATAAAACAGGTGATACAAAAACAGCAAATGGTTTTTATAAAGCTTTAAAAACTAAT
TATCCAAATTCACCCGAAGCAAAAGCTTCGCCTAATAGAAAATAAATGAAAAAAGCTTTT
GTTTTAGTGGATTATCAAAATGATTTTATTGATGGAAGTTTAGGTTTTGATAAGGCTTTA
AAGATCAAAGAAAATATTCTTAAAGCCTTAAATCAAATCGATTTTAATAACACGCATTTG
CTTTTAACCTATGATACGCATGATGAGCATTATCTACAAAGTAAAGAAGGTTTAAATTTA
CCTGTAAAACATTGCATTAAAGAGAGTTTAGGTTGGCAAATGCCAAAGGAATTTGAACCT
TTTTTACAAAAAGCTCATAAAATTTTTTATAAAAATACTTTTGGTAGCTTAGAATTAGCT
AATTTCATACAAAAAAGTGATTATGAAGAACTTCATTTTGCAGGGCTTGTTTCTCATATT
TGTGTGTTTTGTAATATTATTTTAGCTTTTGGTGCTAAGCCTAATGCAAGGATAATTTTA
CACCAAAATTTAAGTGCAAGTTTTGATGAAAATTTAGAAAAATCCGCTTTTGATATACTT
AGGGCTTATGGTATTGAAATTGTTTAA---AT--GCAAAAAGCTAAA-ATTTTAATTGCC
TTAAGTTTTTTTTTATTAGTTTTATCTGCCTGTTCTAATGATGAAAAAAATATTTCCAAG
ACTCAAAATACAGATCAAGAAGTAGTCCAAATAGAACAAAACGATGAAAAAACAGAATTA
AGTGACTCCAACCTGCCTTTACCTGTAGATGATGAAGCACAAAGTTCAGATGATGAACAT
GAAGTCAATCCTAGTATTATCAACTCTTTATATAAACAAAAATGCGCCACTTGTCATGGA
GAAAAAGGGGAATTAAAACCTAAAAACAGCACGGCCATTAAAACCTTGAGCAATAAAATT
TTTATACAAAAAATAAAAACGATAAAAGATAAAAACCATAGTTTTTTAAGTGATGAACAA
ATTCAAAATTTAGCTGATTTTATAAACAAAGGAAAATAA---ATGATTATAAGAAAATTA
TTTGAATTTGAAAACGCACACATTGTTAGATTTTGTTCTTCTAAGCGTTGCAAAAGTAGC
ATTCATGGACATTCTTACAAAGTTGAAGTTTTACTTGAAAGCAAATATTTAGATAATGCT
GGAATGGTCTATGATTTTGGACTTTTAAAAACCTATATACGCCAAATTATTGATAGTTTT
GATCATGCTATCACTCTTTTTAAATATGATGACGCAAAATATTTAGAAGAAATGAAAAAA
TATTCAAGCCGTTGGATTTGCCTGCCTGTTAATGTAAGTGCTGAAAATTTTTGTCGTGTA
TTTTTCATACTTATAGATGCTTTATTAAAACAAACAAAAATGGTAAATGGAGAACAAGGA
GTGACTTTACAAAGCATCATTGTTCATGAAACAAGAACAGGTTATGCACAAGGTTTTAGA
GAAGATGCCTATAGTGAGCTAATGCCAAAAATTTCACTTCAAGACATAGAATTTTCCAAT
GGCATTAAAGCAGAATGGAATGATATAGATTTTTATAACAAATTAAAAAATGAAGAAATT
TTTATAAATCCAAAGGAGATTTAAATGAGTGATGATGTACTTTATTTAGTTTTTATAATT
GTGCTTTTAATTGCAATGCTAGCCTATATGAATATCAAAGAAAGAGAAAATAATGCAAAA
ATAGCAAAACTTCAAAATGTGATAGAAGATATTACCAAAGAACTTCATTATTTTCGTAAA
GAATTAGGAGTTAAAGATGATAGCG---AAGAGGATGAAGACTATAAAACCTCTCTTTTA
AAAGAAGAAATTATGATTGAACTTGATAAACAAATCAGTTCAAAAATCACTCCTGTTTTA
AGAACACTAAAAACTATGGAACATATCATAGAAGATTTTCAAAATGAACAACAAAATCGT
CTTTTAAATTTAGAACAAAAAGCACAAAGCATGGCTAAACTTACGCCAAATTACGATACA
GAAGAACAAAAAATAGAAAATCTTTTCAAAGAAGGAAAAAGCATAGAACAAATCGCTAAA
GATTTACGCATTGGCACTGGAAATGTAGAACTTGTCTTAAAATTTAAGAAATTAATAAAA
TAGATGAAAAAAGTTGTACTAATCTCAGCATTACTAGGTGCTTTCGCAGCTAATGTTTTT
GCAGCTGATACTCCAAGCGATGTAAATCAAACACATACAAAAGCTCATCATTCAAAAGCT
AAAGCTGATAAAAAACATGAAGCTAAAACTCACAAAAAAACAAAAGAGCAAACACCAGCT
CAATAAATGGCTAAAGACACTAATGGAATAGAACTTAACACAGGTGATAGCGTGAGTGTA
ATAAAAGATCTTAAGGTTAAAGGTGCAAGTACAACTTTAAAACGTGGAACTACTATAAAA
AATATTAAGCTCACTTCTAAAGAAGGTGAAATTGAGGCTAGAGTAGATAAATTTGGCGTT
ATTGTTTTAAAAACTGAATTTTTAAAGAAAATCTAGATGCTTATAAAATTTAAAAATCAT
AGTCCCAAACTAGGTCAAAATGTTTTTGTTGCAGAGGGCGCTAAAATCATAGGAGAAATA
GAAATAGGAGATGAAAGTAGTATTTGGTTTAATTGTGTTTTAAGAGCCGATGTTAATTTT
ATAAAAATTGGCAAAAGAACCAATATTCAAGATCTTAGCACGGTGCATGTTTGGCATAGG
GAATTTGATGAAAAAGGAAAGTTAAAAGACGCTGGTTTTCCTACGATAATAGGAGATGAT
GTAACCATAGGACATAATTGCGTTATCCATGCTTGTGTGATAAAAAATCGTGTTTTAATC
GGAATGAATGCTGTTATCATGGATAGTGCTTTGATAGAAGAAGATAGCATAGTGGGTGCT
GGAAGCGTTGTAACAAAGGGTAAAAAATTTCCGCCACGCTCTTTGATACTTGGAAATCCT
GCAAAATTTGTGCGTGAATTAAATAATGAAGAAATAAATTTTCTAAAACAATCCGCTTTA
AATTATGTGGATTTTAAAAACGAGTTTTTAAA-AGATCTTCAGTGAATGGCTTATGAAGA
TGAAGAAGATTTAAATTACGATGATTATGAAA------------------ATGAAGATGA
AGAATATACACAAAATCACCATAAAAATTATAATTATGATGATGATGATTATGAATACGA
TGATGATAACAATGATGATGATTTTTATGAGATGGAGATT--------------------
------------------------------------------------------------
------------------------------------------------------------
------------------------------------------------------------
------------------TTGATTTATTTAGCTCAAACAGATACTACGGTAGGATTTTTA
AGTAAAAATTTAGAAGAGATTAATGCTTTAAAAGGTAGAGATAAAAATCAGCCTTGCTTA
ATCACTTCTGCGAAATTTTGCGAGTTAAAAAGTTTAGCAAGAATTCCAAAATCTTTTAAA
AATTTAGTACGTCGTTCTAAAAAAACAACTTTTATTTATCCCAATAATCAGGCCATTCGT
ATTGTGAAAGAGTGTAAACATGCGAATTTTTTAAGTAAAAATGGCTATTTTTATTCATCT
TCGGCAAACAAGCATGGAAAAGAATTTGATGAAGAATGGGCTAGAAGTGTTGCCGATATA
ATACTTGATGAGAAATTTTTCGAAAATATCCCATCAAAAATATTAAAACTTTCAAAGAAT
AAAATGATAAAAATACGTTAA---ATGGAATGGTTTTATTTGTTTTTAGCTACTGCCTGT
GAAATTTTTGGCGTGGTGATCATGAAAGAACTTATAAGCACTAAAAACAAGCTTTACCTT
TTAGCTTTGATAGTGTGTTTTGGATTTTCTTTTACTTTTTTAAGCTTAAGTATGCAAAAT
ATCGCTATGAGCGTTGCTTATGCTATATGGACAGGAGCTGGAACCGCTGGTGGGGTAATG
ATAGGAGTGC-TTTTTTATAAAGAAAGTAAAAGTTTTTTGAAACTTTTTTTAATCGCTGT
GATTATTACTTGTACAGCGGGTTTAA--------AATTTCTTTCTTGAATGATAAAGCGT
TTTGATGAGTGCGATAGAATGTCGCAAATTATTGTTTTTGAT-AAATATTTTAAGACTGC
AGGACAAGTGGCTTTTGAACCTAGCGGAGATATTAAAAAACAAACCAAAGAAGCACTTGC
AGAACTTGATGCTTTGTTTGAAAAAATAGGCGCAAGCAAAGGAGATTTGATTCAAATTCA
AATCTGGTTAGCTAATATGCAAGATTTTGATGCAATGAATGAAACTTATGATGCTTGGAT
TAAAAATTATCCTAAACCTGTTAGAGCTTGTGTAGGAAGTGCTTTAGCAGAGGGTTATTT
GGTAGAAATTCAAGCTTTTGGAAAGCTAAGAGAGAATTAAATGAAAATCCCTTTTTCTAA
GATTAATACAAAGGAATATCCTTTTAAACTTAATCTTGAAAATATGATTTTTGAGGGAAA
TTTAGTAAAAATAAATCCTAAGCTTGTTAAAATAAATGCTATTATGCAAGGTTTTATCTA
TAGACCTTGTGATAGTTGTGGAACTGAGTTAGAACTTGAAATTAAAGAAAATTTAGAACT
TTTTGCAAGTGATGGTATTTTTAAAGATGAAGCAAACGAATTGAGCAATACTATAGAATT
TTTTGATGGACATATTGATTTAATAGAAGTTGCTATTAGCGAGCTTGAAGCTTATTTGAG
TGATTATTTTTATTGCATAAATTGC-AATAATTAAGTATTTCCTCTAAGCTCTTTTAATA
GATATTTTGGAAACAATCCTTTGCAAACACTTACCAAAATAAGAGATGAAAGTATTGAAA
ATGGAAATCCCGAGATGACAAAAAAGAGCAAGCGTGATATGGCATATGAACTAGACATTG
ATGTTAGCACTTTATATAATTGGAGAAAATATAAACCCAATTTATATCGTATTGTTATGC
TTGGCTTTAAATTTGATGAACTTTTAGAAAATAGCAAAAAAACTCATGAAGAATTGCTTC
ATATAGAACAAACCATACAAGATGAAATTGCTAAATTTAAATAA----------------
------------------------------------------------------------
------------------------------------------------------------
------------------------------------------------------------
------------------------------------------------------------
------------------------------------------------------------
------------------------------------------------------------
------------------------------------------------------------
------------------------------------------------------------
------------------------------------------------------------
------------------------------------------------------------
------------------------------------------------------------
------------------------------------------------------------
------------------------------------------------------------
------------------------------------------------------------
------------------------------------------------------------
------------------------------------------------------------
------------------------------------------------------------
------------------ATGATGGCTAAATTTAGAATTCGATACAGCGCAGGTTTTGGG
CGCTATACGCAAAATCACAAGGGTTTTGGGCCTACGATTTATATAGAAGAAGTCGTAGAG
TTTGATAATGGCAAGGATTATTTTGATTATATAGATTTTTATAAAACTTATTCAAAGAGC
GATGATACTTATTTTCATATCAGTTTTTTAGAAGATAGACCTCTAAGCGATAAAGAAATC
ACGATTCGCAATGAATACCGCAAAATGCGTGATGAAAACTGTAAAAAAGCCAAGGAAGAA
TTTATAGCCAATAATGAGCTTGATGTGGAGCATTTGCCTACTCATCATGATTGA------
ATGCAGGTAAATTATAGAACGATCAGCTCGTATGAATACGATGCTATTAGTGGTCAGTAT
AAACAGGTGGATAAACAGGTTGAAGATTATTCTTCATCTGGAAATTCTGATTTTATGGAT
ATATTAAATAAGGCGAATGAGAAGTCAAGCGGAGATGCTTTAAATTCTAGCAATAGTTTT
CAAAGCAATGCGCAAAACTCAAATTCAAATTTAAGTAATTATGCTCAAATGTCAAATGTT
TACGCTTATCGTTTTAGACAAAATGAAGGCGAGTTGTCTATGAGAGCTCAAAGTGCTAGC
GTTCACAATGATCTTGCGCAACAAGGTGCAAATGAACAAAGTAAGAATAATACTTTGTTA
AATGATTTATTGAACGCAATTTAA------ATGACTTATAGCTTCATACAGCCAAGAAAA
AAACCTATTTTCACACTCTTTGATAAAATTTGGCTAGGACTTTTTGGTTTTAGTATATTA
TTTATCTTGCTAGTATATTTTACATATACAATAAAAATTGCATTAATCAATAGCTCTATC
GATGATGAAAAACAACAAGTTATAGTGCTTCAAAATCAAACTAAGCAAAATGAAATGCTT
TATGAAATTTTATTTGATCAAAGCCAAATAGCGAAAAATTTTAACACTCAAAATCAAATT
GTTAAAGAAAGCTTAAGAAATCTATTTGATATTATTGTAAAAACTGATAATATTACTCTT
GAAAGTGTTGAACAA---------------------------------------------
------------------------------------------------------------
------------------------------------------------------------
------------------------------------------------------------
------------------------------------------------------------
------------------------------------------------------------
------------------------------------------------------------
------------------------------------------------------------
------------------------------------------------------------
------------------------------------------------------------
------------------------------------------------------------
------------------------------------------------------------
------------------------------------------------------------
------------------------------------------------------------
------------------------------------------------------------
------------------------------------------------------------
------------------------------------------------------------
------------------------------------------------------------
------------------------------------------------------------
------------------------------------------------------------
------------------------------------------------------------
---------------ATGATATTTGATAAAAATTTTTCTTATGCTTTTGATGAAAATGCT
TGTGAGAAATGCGGTGGAAAGTGTTGCACTGGAGAAAGTGGCAATATTTTTGCGAGTAAG
GAAGAATTAGAAGTATTAAGAAAGCATTTAAATTTAGAAAGCAAAGAATTTGCTGAAAAA
TACTTGAGAAAAGTGGGCTTTAAAATGAGTTTTAAGGAAGTCGAATGTGAAGATGGTTTT
GCTTGCA-TTTTTTTTGATACTCAAAAAAGAAATTGTAGTATCTACGATTTTCGTCCAAA
ACAATGCAGAACTTTTCCATTTTGGGAATATTTTAAAACACATCAAAAGGAATTAGAAAA
AGAATGTATAGGTATTTGTTATTTGTCTTAG-----------------------------
------------------------------------------------------------
------------------------------------------------------------
------------------------------------------------------------
------------------------------------------------------------
------------------------------------------------------------
------------------------------------------------------------
------------------------------------------------------------
------------------------------------------------------------
------------------------------------------------------------
------------------------------------------------------------
------------------------------------------------------------
------------------------------------------------------------
------------------------------------------------------------
------------------------------------------------------------
------------------------------------------------------------
------------------------------------------------------------
------------------------------------------------------------
------------------------------------------------------------
------------------------------------------------------------
------------------------------------------------------------
------------------------------------------------------------
------------------------------------------------------------
------------------------------------------------------------
------------------------------------------------------------
------------------------------------------------------------
------------------------------------------------------------
------------------------------------------------------------
------------------------------------------------------------
------------------------------------------------------------
------------------------------------------------------------
----------------------------------------ATGCAAA---TAAAAACAAT
TACACTAAAGTTGTCAGCCGTTAGTCTAGGGGCTTTATTTTTTAGTGGTTGTTTAGGCAC
TAGTTTTTTTTCTAGCTTGGATAATGCTCAAGTGTATTATCCTTCAAATGATTTTAAAAG
CAGTCCTAGTTCT---TCAGGGACTAAAGGAACGATGAAGCCTTATACTATCAACGGTAA
AACTTATTATCCTACTGTTGTAGCAGTAGGCGAAACTGCTGATGGTATTGCGAGTTGGTA
TGGGCCAGGCTTTCACGGCAAGAAAACCTCTAATGGCGAAACCTATAATCAAAATGCTTT
AACCGCGGCTCATAAAACTTTACCTATGAATACCATCTTAAAAGTAACCAATCTAAATAA
CAATCGTCAAGTTACCGTTCGTGTGAATGATAGAGGTCCTTTTGTAAATAATCGTATTAT
AGATTTATCAAAAGGAGCTGCTAGTCAAATTGATATGATTGCTTCAGGAACAGCTCCAGT
AAGGCTTGAGGTTATAGGGTTTGGATCAAGTAATTCGGGTAATAATATTGTACATTCTAA
TGTAAACTATGGAAATAGTGGAGAGATTGCAAATAATGGACAAATTTATGAAGGTGGAAA
TTTCATGGTTCAAATTGGAGCCTTTAAAAACCCAGCTGGAGCACAAACGATAGCAGCAAG
ATATAAAACTTATAGAACTTATAGCTCTACTATACGCACAAGTTCAGTGGATGGGTTAAA
TCGCGTTTTCTTAACAGGCTTTAGAAGTGAAGATGAAGCAAGGGATTTTGCTGCAAGTGG
TGCATTTGCAGGTGCATTTGTTGTAAGAGAGTAA------ATGACAGAATTGATTTTTTT
GGATGTAGATGGCTGTTTAACTGATGGAAAAATTATTTATACTTCTAATGGAGAATTTAT
TAAAGAATTTGATGTAAAAGATGGAGCGGCTATCGAGGCTTGGCTAAAGCTTGGTAAAAA
AATTGCTATTATTACAGGTAGAAATTGTCCTTGTGTTGAAAAAAGAGCTAAAGATTTAAA
AATAGAAATTTTATATCAAGGTATCAAAGATAAGTTAGCTTGTGCAAAAGAAATTTTACA
AAAACTTAATTTAGATTTTTCTCAGTGTGCGGCTATTGGGGATTATTTTAATGATAAGGC
TTTACTTGAAAGTGTAGGACTTAGTTTTAAGCCAAAAGATGGTCATAAAGATTTAAATGT
AGACATAGTGCTTAGCAAAAAAGGTGGTAAGGCTGCTGTAGCACAGATGATAGAAATTTT
AGTAGAAAAAAATCATCTAAAAGAAGAATGGAATAAGCTTTGGCTATAAATGAGAGTAGA
TAAATTTTTAAATGTAGTTAATATCACGAAAAGAAGAGCTATTTCTGAAGATATGTGTAA
AAGTGGTGTAGTGGGGATTAATGGCGTTATTGTTAAGGCGAGTAAAGAGGTTAAGGTAGG
TGATATTATCACTTTACATTTTACTGAATACACTCAAAAATATAAAGTGCTAGCTCTACC
TAGTACGAAAAGCATTCCTAAAAACGCACAAAATGAATATGTGGTAAAATTATGATTGGC
AGATAATCTAAAACAAGTCATTGTTAATGTTAATGCAAAAGATTTCATTGTTAAGTGCAG
TGAAGAATTTGCAAATTTTTTAGAAGATGATATCGCTTTGATTTCAGGGGGTACTAAAAA
AATAGAACTTAAACGCTTTGTAGATGCGTTTGTTAAAAAAAGTTATGAAAATTATATTCT
AGAAAGAGAACTTAAGAAACTAATAAAAGCAATCAATGAAGAACTCCCGACAAAATGAAT
GGTAGAGAATTTTCTTAGAGAATACGCAAAATTAATTGCAGATTATCCTGAACAGATTGA
TACTCAAAAAATTGAATTAAGTGAAAATTTTTTTGAGATTGTTCTTTTTGCACATAAGGT
TGATACAGGTAAGCTTATAGGTAAAAATGGAAAAATGATCAATGCTATAAAAACCGTAAT
CTCTGCTTATAAGAGCAAGGATGCAAGTTCTTATAGAGTAACGGTAAAAGCACTTGAGTG
AGTGACTGTTAATGATCTCGTTATTAATACAGCTGTAAATACTAAAGTTGGCGGAATAAT
AGGCTGGGGAAATGGTAGTGGAGGGAATAACACTATCAATTTTACAAATGTTGCTATTAA
TAATATAAGTATAGTAGCAAAAGAAGGTTCTTATGTGGGTGGCATAGGTGGGTGGCATAG
GCAGACAAATTGATGGTGGTAATTTTAATAATGTTGTGGTTAATGACATAGAAAAACTTA
TAACTTCTGGGAATGATAGTAAAACAGGAGGATTTACTGGAAAAGTTGGAAATTTAAAGA
TTAATAATGCTTACTTATTTTTATAAAAATGGAGCAATTTTGA---TTGAGCGCTGGAAA
CTATAAAACACAAGCTGGAAAAGTTATTGGTGATCCTGG-ATTAGTGTAAATAATAATTT
TAGTAATATTTATGTTTATCATAATTTAGAAAATGGTTACATTGATGAAGGACAGAA--T
TTTTTAAGTCTGTGCAATATAATAATAAAGTAA--TTGGGGGTTGTTTATGATGAAATAA
ATATTGCTGTAAATACATGCAAGGGTTTAAGTGTTGTCT-AAAAAAAGATTGCTTGCTTT
AAATTTATC-TTTTTTTATTCAATAA----ATGCTAGAAACTCTTAAAAAATATGTAGAA
AATCAAGGCATAGAAGATAATTACCCTAAGAAAAAATATATAACCAAAAAGAAAAAAAGC
CCTAAATGGTATTTTTAATCTCATTGCTTATTATAATTGGTGTTATTTTTGGAATTGATT
ATGTGTATTTTAAAAATCAAGATTTAAAAGCGCAAGTTAAAAAAGAACAAAAAGAATTAA
ATTCTAGTTTAGAGAAAGAAAAAAAAGAATATATAGAAAAACTGTTTAAAACAAAATAG-
------------------------------------------------------------
------------------------------------------------------------
------------------------------------------------------------
--------------------------------------------ATGGAAGAATTTTATC
CATATACTTTAACAATCCATCTTCTTTGTGCTATTTTGTTTATAGGTTATTTGTTTGTTG
ATGTATTTGTTTTGGGTGTAGTTAAAAAGAAAAATACTAATTTTGACAAAAGTCTTTTTA
GTGCTACTGGGGTTAAAATAATGCCTTTTGTGGTTCTTTTGCTTTTTTTAAGCGGAGGTG
CTTTGGCAGGTTTTCATTTTAAACCTTTAAATTTACTTTTTGCTGTAAAAATTATTTTGG
CTTTTGGAATTTTATCTTTAGTTGTTTTTTCTTTATTTTGTCATTTTATATTAAAGAAGA
AAAATCCACTCGGTGTTTTTATCCACCCTTTTGTATTTGTGCTTTGTATCGCGATAGTAA
TACTGGCTAAATTAATGAATTATTTTTTTATACCTTGCTAAATGAATGAAGTTAGAGATG
AATTTGAGCAAGATATGGATAAAAAAAAAGAAATTTTACTTTCATGTCAAAACTCAAAAA
ACCTAAACTCTTGTTATAATTGCGATGAAATTTTTAACTGCCAAACTAGAAAAAATTATG
TTGATGCAGTCTATAACAGTATGTCTAAGGGTAAAACCGAAGGCGGATTTGACTTTTAAA
TGAGCAAAATCAAAAGATCGATTAAAAAAGCTGTAGCTCTAGGCTATCAAAAAGAAAAAA
ACTCTGCACCAAAAGTGCTTGCAAGTGGCAAAGGCGAAAGTGCTGCTAAAATTATTTCTT
TAGCCAAGGAACACGGAGTTCCTATTAAAGAAGATGAAGATTTAATAGAAATTTTAAGCA
AGCTTGACTTAGGTGATGAAATTCCACCTAATATGTATAAAGCTGTAGCTGAAGTTTTTG
CCTTTATCTATCAAATGGCAAATAAAACTCCTAAAAACTAAATGCCTCAAGGTGCGCCTG
ACTTAAGTCTTGAAGATGCTTATGATGTAGCAGCTTACATGAATTCACAAGCTCGTCCTA
TTAAAGCAAATAGAAATAAAGACTTTCCAGATAGAAAGGTTAAGCCTTTA-GATATGGAT
GTAGGACCTTATGATGATAGCTTTTCTACAACCCAACATCGCTATGGACCTTATACAAAT
ATGATCAAAAAATAAGTGTTAGAATTTCCCAAAAATAAGGTTGTATTTATGGAAATTTTA
GATTTCATTCTAATAGTTATTTTTGTGTTTTTAATGATTGTTTTGGTTATAGGTTTCAAT
CATCAAATGATGCAAAAAAACAAAGAAAGAGAAGAAAGATTTAAAAAATATAAAAAAGGA
GAACAA-AATGAGTAAATGAGAGATATGGGAGAACCAAAATTAAAAATTGTAGCTATGCC
AAGTGACACAAATCCAGCAGGAAATATTTTTGGCGGATGGATACTTTCACAAATCGATTT
AGCAGGAGCTATCGCAGCAAGAGAACTTTCTCCTGAACGCGTTGTAACCATCTCTATGGA
TAAAGTAGTTTTTAAAGAACCTGTTTTTATAGGCGATATAATTTCTTGTTACTCTAAAGT
TGTAAATGTGGGCAACACTTCAATCAGCGTTGAAGTAGAAGTCACAGCTCAAAGAGTGGA
TTCTCAAGGTTGTACTTCTTGCATTAATGTAACTTCGGCTTTAGTAACTTATGTAAGTGT
TACAAGAGATGGAAAGAAAAAGCCTATTAGTGAAGAACTTAAAAGAATTCATGGCTTTTT
AAATACTTAA--ATGACCAAAGGGCAAGAAAACGCTCAAAAAACTTACGATACTGCTGTA
AATGCTTATAATGAAGCAGTT-AAAGCTTGCAATACAGCTCTAAGTGGTATAACAGGTAA
TAATGGCGATAAAGTTATTGCAGGTTTAAAACAAGCTGTAGATAAAGTTTCTAGTGATTT
ACAACAAGCTACAATAGCTCTTCAAATCGCTACAGCGAGTACTAATTCTAGTTTAGAAAA
TTCTAATAAAACTTTAGCAAGTGCGAGCATAAATGGAACTAGTCATCTTACAGTCAAT-G
AAAATATAGTGCAAACTATAAGCCAG-TATCCATTATAA-ATGGCAAAAAAAGATAATTT
TGAAGAATATGCACAACTTGAAGAATACGCATCTGCAGAAGATATATCTCGCGTTAGAGC
AGAATTACTCACTTGTCCTGAATTAAACACCTCGCTTGCTGGAACCATTATAGAAATTGA
TAAAAACTATGCCAAATCAATTTTAATAACCACAAGCGAAATGGTAGCAGATGATCAAGG
ATTGATTTTTGATGCCTTTATTTTCGCTGCGGCAAACTATGTAGCACAAGCCTCTATCAA
TAAAGAATTTTCAGTGATTATTGGATCAAAATGTTTTTTTTATGCTCCGCTTAAATTAGG
CGATGTTTTAGAACTTGAAGCTCATGCACTTTTTGACGAAACCTCCAAAAAAAGAGATGT
AAAAGTGGTTGGACATGTTAAAGAAGTTAAAATGTTTGAAGGAACGATACAAGTTGTTAG
CACCGATGAGCATATATTTAAACTCAAGCGTCCGCCACTTAACACTGTTAAACCTACAGA
AAATCAAGAACAAGGTGCCAAAATCAAC------AATCCAGAAGCTGTAGCAGCTGCATT
AATGGCCTCTGTGGGTGGAAAATAA---ATGAGTGCTTTTTGGAGTATTACCTTTGTTAT
ACTATCATTTAACCTATGGGTAGTATCTTGGAGTGTTGATAAAACCCATAGTTTTACTTT
GGGTTTTGTTTATATTTTTGCTTTGATTTTTATTTCAGCGATCTTAGCACAATTTGTTTT
ACCTAGAAGAGAAAATTTTATACAAGGAGAAAAATAGATGGATTTTTTAGACAGTCTTAA
AAGTATTAAAAAAGAAATGCAAGCTAACACCAATACTTCAAAATTAGCGAAGAAATCAAG
CAAGAGTGGTGCAAGTGTAAAAAATTTAGAAAAACTAGCTAAAGATATTCGCGAAAAAAA
TCAAGAAACAAACATAGATAAGGAAATGCAAGAAATTTTCTTAAAGCAAGAAAAACTACA
GGATGAATTTTCCGAATTTATCAAAAATACAGATATTAAGAAAATTTAAATGAGTTTTGA
AGAAAATTTAAAACACGCTAATGAATCTTTGGAAAAATTAAATAATCAAGAGCTTGCCTT
AGATGAAAGTGTAAAAATTTATAAAGAAGGTTTAGAGAGTATCAAAAAAGCAAGACTTGA
GCTTGAAAAAGCAAAATTAGAAGTGGAGCAAATTGATGAGTAAATGCTAGAAAATCCTAT
TCCAAATAGCATTATCATCACAACTGTAGCGGTGGTTTTGGCTTTTAGTGCTTTAGCAGT
ATTTTTGATC-AAAAAAACAAAGGAAAATAAATGA--ATGTTTAAAGC-----------T
AGAAATTT----AGATGC------CCAAAGCTTTCATAATGCTAAGA---TTTTTGGGAT
TATTTCTTTAACTTG-TTGTTGTATTTTATGG-TTTTTTGCCTTCCAAGT-AGTTGCTGC
AGAATGGTTTGGAATGTGGATGAGCAAGGTTTGGAACGGTTTACCTGATGCTACAAGATT
GGTAA-CTTATATGTTTTTAGCTTTGA---TTTTCATCTCTCTTAAAAATGATGATTAA-
--ATGGCTATTACTTCTCCTGTGATTCATCATATAGGCTATATAGCAATTATTCTTTTTG
AAACTTTTATTACCTTAACAGCTCT---AAAAGGTGCTTATGATATGTTTAAAGCTAGAA
ATTTAG---ATGCAACAAAAATG-TTTTTGCATAAGCAAAATAATTAGATTTTCAAAAAT
TATTATTTTGCTTACCGTTGTATCGTTAGCAGGTATAGTGGTTTTTGGAAATGTGACAGA
TTACAATTCTAATTTCCAATTTGTTTCGCATGTGATGAGTATGGATACAAAGCCTGATTT
ATTTAGGTAA----------ATGAAATTTAAAGTAAAAAATGTTAATTGCATGAATTGTG
TAAATTTGATCAAAAATTCTCTTGAAGATGAATTTGGAAATATAGAAGTGGATTTGGAGC
AAAAAATTTTAAGTTTAAATTTAGAAGAAAATCAAGTATCAAATTTTACAAAAGAATTTC
AAGATTTAGGTTTTGAGATCGTAGAGCGTTTATAAATGTTATGTCCAGTTTGTAATGTAG
ATTTGGTTATGAGTGATAGGAGTGGAGTTGAGATTGATTATTGTCCAAAGTGTCGTGGCG
TTTGGCTTGATCGTGGAGAACTTGACAAAATCATAGAACGCAGTGTCCCTAATACAGCAA
ATTTTAACCAAGCTCCAAGACAAGAGTCAAGATATAATGACTCAGCTTATCATCA-----
-GCACAATGACTATTATAAAAAGAAAAAGAAAGAAAGTTGGCTAGGCGAGCTTTTTGACT
TTTAAATGAGAAAAATACTTTTTGCAAGTTTATTACCTATCATTGCTTTGGCTGATTGTG
CAAGTTTGATGGCAAAATACGAAGCTCCAGAGCCAGAGTCAAAAACAATGAAACAAGTTG
AACGCTGGATTAATAAAAAAGTTAGCGATCCAGCTGATGCTGCTGTTTTAAAAGAGTGCA
TGATCGCTCGTGCAGCGGACAATCCAAATCAAGTTTCAGTTGCAGGTAAATAAATGACAA
ATATTCTTATGATAGAAGATGATTTAGAATTAGCAGAAATTACAGCTGAATATTTGGAAA
AATTTGATATGAAAGTTGATATAGCTCATGAACCTTATATAGGTCTTTCTAAGCTTGCAT
TAAAAGAATATCAGCTTATCATTTTAGACCTTTCTTTGCCAGGGCTTGATGGGCTTGAAG
TGTGTGAAGAGATTCGTAAAAAGTATGATACGCCTATTATTGTTTCAAGCGCAAGACATG
ATATTACAGATAAGGTTAATGCTTTAGAGCTTGGAGCAGATGATTACCTACCAAAACCTT
ATAATCCAAAAGAATTACAAGCACGCATTAAAAGTCATTTAAGACGTATTTCAAATACAA
AAAGCGCCATAGCAAAAAGCGTAAAAGATCTTGTTTATGATCAATATAAGCATATTATTA
CCATGAAAGGACAAGAGCTTACTTTAACTAATGCTGAATTTGATATTTTAAGCTATTTGA
TTAAAAAAGAGGGTGGAGTGGTAAGTCGTGAAGAGCTTGTTTATAATTGTTCTTCTATTA
GTGAGGATTCTAGTAATAAAAGTATAGATGTTATTATCAGTAGAATTCGTCAAAAGATGG
GAGATGATCCAAAAACTCCAAAATATATTCACTCTATACGTGGAATAGGTTATAAGCTTA
CTCAATGATTGACAAAAAATGAAGAAAAAGCCTTACGCGTAAAATACCTAAGAAATCTTG
AAAAATTTTTCAATGGCGCTATATCTGCACTTAAAAAAGAAGATTTTGATAAAACTAAAT
TTGAAGAAAGAATGTTAAAAAATGCTAAATTTTTTGAAAAAAATCCCGCGGTAAATCTTA
ACTCAACCTATGCAAAAAATCTTGAATTTTTTGTCAATGCTTGTTTAGATTTTTCCAAAG
AAAAAAACGAGCTTTTAAATCTTGCCAATGCTTTAGATAAGCAAAAAAAACAAGGTGAGA
AAAAAGAAAAACATAAAAATTATTTAAAGGATTATGAATGA-ATGAAAAAAATTTTATTA
AGTTTTGCATTTTTTGCAAGTTTAGCTAGTGCAAATACCATTAATGCTATAGCTGTAGTT
GTAGACAAAGAGCCTATCACAACTTATGATATAGATCAAACTATGAAAGCACTTAAAATT
GATAGAAATAAAGCTTTAGGCGTACTCATCAATGAAAAAATGGAAATTTCACAAATGAAA
CAACTAGGTATTGTAGTCAATGATCTAGAGCTTGATGATGCTATAAATAAAATGCTTGCT
CAAAACAAAACGACTTTAAATGCTTTCAAAGCAAATTTAAAATCCAAAAATCAAAGCTAT
GAACAATTTCGTGCAAATTTTAAAAAAGACTTAGAAAAAAGAAAGCTTTATGAAAAAATC
GCAAGTATGGCAAAAACTGATTTTAGTGATGATGGAGCAAAAAAATTTTTCGAACAAAAT
AAAGATAAATTCACTTTTTATACACAAATTAATGCAAATATTTATCTATCAAACAATCCT
CAAACTTTAGAAAATATCAAAAATACAAAAAAAACAATCCTTAAACCACAAAATGCATCT
TTAAACACAAGTAATGCCGATCCAAGACTTTTAGGGCTTTTATCACAAATTCCTGTTGGA
GGCTTTTCCCCTGTTTTAAATGGAAAAAATGGCTATGAACTCTATGAAGTTAAAAGCAGA
GATGGGGCACAAACTCCTGAATATGAACAAGTTAAAAATGAAGTTTTAAACGCTTATGTA
AGTGAACAAAGACAAAATTTTATACAGGATTATTTTGATAAACTCCGCTCTAAAATCAAT
ATAGAATATTTAAGATAA------------------------------------------
------------------------------------------------------------
------------------------------------------------------------
------------------------------------------------------------
------------------------------------------------------------
------------------------------------------------------------
------------------------------------------------------------
------------------------------------ATGCTTAATAAAACACTCAATTTA
CCCCTTCATCATATAGGCGTGGCTTGTAAAAATTTAGAAAAAGAAAGGGAATGTTTTTTT
AAACTAGGTTTTTATAAAGAATCAGAATTTATAGATGAAAAACAAGGGGTAAGAGGCGAA
TTTATCATTCCTTGTAATGAAGCATTTCCACAGTATAGATTCGAACTTTTGCAAAATTTA
AACGATAAAGGACCACTAGATAGCTATTTGAAAAATAATACCAAAATGTATCATTTAGCC
TATGAAAGTAAAAATATCGCCCAAGATTTAATTCTTTTGGAACAACAAGGAGGCATTTGT
ATTGTTCCTATTATGCAAGCAAGCTATTTTGCTAAACTTTGTTTTATCATGATGCCAAAT
AGGCTTTTAATCGAACTTGTGGAGC--TAAAATGAATGGATGATTTAAACTGCGATTTTA
TACATTTTTTCAATACTATTTATATCAAATTAATAGAACTTTGTGATTCTAATTTAGAAC
GATTTACCCCATTGAAAGATCTTAAAAAATTAGGATTTCATATCATTTGCAGTAAAGGCA
ATCGAGGAGCTTTGGCAAATTTACTTTTGTTCAATGAAATTTCATCA-TTTTTTAAAATT
ATAGAAAAATACGATTATAATTTCAAAGAATGTCAAACAGTTTATGATTTGCTTTATGAA
AAAAGAAATTTGTTAAATATTATCGACACTATAGGCATAGAACTTTGTAATAAAATTTGT
AAGAATTTAAAAGAAGATGATGAAAATTTTTACCATCCAAAAATCTTTAAAAAGGCCTTA
TAAATGAAAGTCTTAATCATAGGCTTTGGAAGCATAGGAAAAAAGCATTTTTTAGCCTTA
AAAAATTTAAAGTATGAAGTAAGTTTGCTTTCTTTAAGTGCTAAAAAAG--AAGAGTT--
-------------TGAAAAAACTCAAATCTATCGTTCCTTAAAAGAATGTCATTTAAATG
AATTTGATCTTTTTATCATCGCAAATATCACCACAGAGCATTTTAACACCTTAAAAGCTT
TAAATGAGCTTGTAAAAGATAAAATCATACTCGTAGAAAAACCTTTATTTGAAAAGGTGC
AAAATTTTA---CAAGCTCAAAAAATCACATTTATGTAGCGTATTTACTGCGTTTTCATC
CTGTGATTGTAGCTTTAAAAAAACTTTTAAAAGGTGAAAAAATTTATTTTGCTAGTTTGG
TTTGTAATTCTTATTTGCCCCATTGGAGGGCTTTAGACTACAGGCAAAATTACAGCGCTA
AAAAAGAGCTAGGTGGTGGGGTTTTACTCGATCTTTCTCATGAAATCGATCTAGCCTTTT
TTCTTTTTGGAAACTTAGAGCTTATATACTCCCAAAATGCTAAAATTTCAGAGCTTGACA
TAACAAGCGATGATTTTGCCTTTTTGGTTTTAAAAAATTCACAAAAAGCTAAAATTCATA
TAGAACTAGACTATTTTTCTAAATTTAACAAAAGAGAAATTATCATCCATACTTTAGAAA
AAAGCTTTAAAGCCGATTTGATAAACAATAAAATCGAAATTTATCACAAAAATCAAAGTC
AAAAAATCTTAAATTTTGAAAATGATACGATAAAAACCCTTCAAAATTTACATCATGCAG
TCTTTGAAAAAGACAAAGAACTTTGCGATCTTAAGCAGGCTTTAAAAGTGCTTGAAATTT
GTGATGAAGTAAGGAAAAAAAATGGCTGA-------GCAAACAACGTTAAATTCGCTCCT
GCTTACGCTAAAGCTGCGTAA-ATGACTTTAGATAATTTAAAAGATGGACAAAAGGCTAT
TATTGTCAATTT-AAGCGCTCAAAAAGAACTCAAAAATAGACTTTTAAGCTTTGGATTTA
TCAAAAATAAAAACTTGAAAAAAATTCACTCCTCTTTAAAAAATGCCACCAT--------
-----------AATGGTAGAGCTTGATGCAAGTTGTGTTATCCTAAGATCTGATGAAGCT
AAAACCATAGAAGTGAATCTTATATGA-ATGTCAAAAAAAGTTTTAATTACAGGTGGTGC
AGGTTATATAGGTTCGGTTTTAACGCCGATTTTACTTGAAAAAGGTTATGAAGTTTGTGT
GATTGATAATTTGATGTTTGATCAAATTTCTCTTTTATCTTGTTTTCATAATAAAAATTT
TACTTTTATAAATGGTGATGCTATGGATGAAAATCTTATTAGGCAAGAGGTAGCAAAAGC
TGATATTATTATTCCTCTAGCTGCTTTAGTTGGAGCTCCACTTTGTAAAAGAAATCCAAA
ATTAGCTAAAATGATCAATTATGAAGCCGTAAAAATGATAAGTGATTTTGCAAGTCCTTC
TCAAATATTTATTTATCCCAATACAAACAGCGGTTATGGTATAGGAGAAAAAGATGCAAT
GTGTACTGAAGAATCTCCCTTGCGTCCTATCTCAGAATATGGGATCGATAAAGTGCATGC
GGAGCAATATTTGCTCGATAAAGGAAATTGTGTGACTTTTCGTTTAGCTACTGTTTTTGG
AATTTCACCTAGAATGAGACTTGATTTACTTGTTAATGATTTTACTTATCGTGCATATAG
AGATAAATTTATAGTGCTTTTTGAAGAGCATTTTAGACGCAATTATATTCATGTTCGCGA
TGTGGTTAAAGGATTTATTCATGGAATTGAGAATTATGATAAGATGAAGGGTCAGGCTTA
TAACATGGGATTAAGTTCTGCAAATTTGACCAAAAGACAGCTTGCTGAAACAATTAAAAA
GTATATTCCTGATTTTTATATCCATTCAGCCAACATAGGTGAAGATCCAGATAAAAGAGA
TTATTTGGTTTCAAATACTAAATTAGAGGCTACAGGTTGGAAACCAGATAATACTTTAGA
AGATGGTATTAAAGAGCTTTTAAGAGCGTTTAAAATGATGAAAGTTAATCGCTTTGCAAA
T-TTTAATTAAATGATAAAAAAAATTCTTCTTATTACTCCAGAACTAGAATATACAGGAG
CTTTAAATAGTTTTAAAAGAATATGTGAAGTATTATTGAATAATAAATATGCTGTAGATA
TTTGGACCTATAATGAAGGACCTTATATTAGTGAGTTTGATAAATTAGGCGTATATGTTG
AAGTTATTTCAGAAGATGATATTGATTCTAAATGGGTGCATGAAAGAATTTCAAAATATT
CATTGGTCATAGCAAATACTATAGTAGTATATAAATGTGTTGAGTTGATCCAAAATTTAA
CTCCTGTTGTTTGGTATATTAGAGAGGCTGAAAATCTTCCTGATTTTTTTTGGAAGCCAG
AAAGGAAGTTGGCTTTAGAAAAAGCTAAAAAACTTTATGTGGTTAGTGAGTATGCAAAGG
ATTTTATAATTCATAATTATAATAAAAATGTAGAGGTTTTACATAATTATGTAGATGATG
TTTTTTATGAAAAGCATGACGATTTTTTAAAACAGATAAAGTCAGATAAATTAAAATTTT
TAGCTTTAGGGACTATTGAAAAAAGAAAAGGTTATGATGTGCTGTTACAAGCTTTCATTG
ATCTTCCAGTAGATATAAGGGATCAATGTGAGCTTCATTTTGCTGGAAGATTTTGGGAGG
GAGCTAAAGATTTTTTCCCCAAGATTTTATCATTAGCCAAAAAATTTCCAAACATTTTTT
ATCACGGGGAATTAAGAGATAGAAAAAAAATACACTCTTTGATTTTCCAATGCAATGTTA
TGGTTGTACCATCTAGAGATGAATCGTGCTCTTTGGTTGCATTGGAAGGTGCGATGATGT
CTAAACCATTGATATTAACTGAAAATATTGGAGCTAAATATATTTTAGATGAAAATAGTG
GATGGTTGGTTAAAACCGGTAGCGTAGATTCTTTAAAAAATGCTTTTATACAAGCGTATA
AAAATAAAAATAAGTTAGATGCAATGGGTGCAAATTCTAGGAATAATTATCTTCAAACAT
CCACTTATGAAATTTATGAAAAAAATATTTTAAAAATGGTTCGAGATGAAATTTGTAAAA
ATCAATATTTATATCGTATTAATCAAGAAAATTATGTACTTTTTTCTTTTGATATTTTTG
ACACTTTAATTTCTAGAAACATAGCTAAACCTAGTGCTGTATTTTTAATAATGAAACAAA
AAATGAGAAATATGGATTTTCCTTTAAATTTAGTTAAAAATTTTGATAGAATAAGAGTGG
AGGTTGAGCAGTATTATTATCGAAATGTGTGTAAAAATAAATATGAAGATACCAATTTTG
ATGAAATTTATAATTTATTACAGCAGAATTTTTCTTTAAGTTTTCAACAAAAAGAGGAGT
TAATGAAACTCGAAATTAATACTGAAAAAGAGACATTATATCCAATTAAAAAAAATATAG
AATTGGTTGAAGAGCTTATTAAAAATGAAAAGAGAGTTGTTTTAATTTCTGATATGTATT
TTAGTTCTTCTATTATTAGAACCTTTTTAAATAAATTTTCCCCTATTTTTAATAATATTC
CAATATATATGTCATCAGAGTTTAGATTAAAAAAAAATAGCGGGAATTTGTTTAAGGCTA
TATTAAATTTAGAAAAAGTTGATCCAAAAAAATGGATTCATTGCGGCGATAATTGGGTGG
GGGATTATCTTAAGCCCTCAAATTTGGAAATTTCTACAAATTTTTATATTAATCAGTTGC
TTCCATATGAAGAATTTGCATTAAACCGTAATTCATTAGATATGGATTTGCAAAAAATAA
TTGGAATATCTAAAAAGATAAGACTTGAGAATACCTTGACTAACTTGCAAGAGATAGGAG
TTTCATTTGGTGCCCCTATGCTATTACCTTATGTTCAGTGGATTTTAAATATTGCTTTAA
AAAACTCTATTAGATGTTTATATTTTATAGCAAGAGATGGTTATGTATTGCAAAAAATGA
CCGATATGTTAATTCAAGCAAAAAAAATTAATATTAAAACAAAATACTTGTATGGTTCTC
GAGAGTCTTGGAGAGAGCCTTTTAGAAATAAAGATAAGTTAAAAATACAGCTAATTGATG
AGTATTTGGATCAAGAAATTGATAAACAAGAAATTTTTGCTTTTGTTGAGTGCTGTGGCA
CGGGTGAAACTTTGGATTATATTGTAAAAAGAATTGAAAGTAATCAACAATTTAAAAATA
TGTTTTTTGGCAGTTTATATTTATATCGTAGTAAATTAAATAAAACTAAAACTCAATCTT
TATTTATGCTCCCTTTAAATGAAAATTATACTTATGGTATAGAATTATTTGTTCGTTCGT
TACAAGGTCAGGTTTTAGGATATGATAAAAAAGATGGTAGAGTGATTCCTGTTTTTGATT
TTTTAGAAGGGGAGGCTTTGCAAAAGTTTAGATATGATGAATATATCGATGGGGTAATGC
TTTTTATGGAGTATATAGTAAAAACTGATAATTATGAAAAAATCTTTGACAATATGAATG
TAACTATTTTATATCTGAATTATTTAAGCAATAATTATATAGATAAAAAATTTATCGAAA
TTATGGGAAATGTTCCATTTATTCTTAATGGAGTAAAAGATAGAGTGGGTATTTTCGCTC
CTAGGTTAAACAACAAAATAACATTAGATCAAAAAAATTCTTTTTTTAACTGGTCTGTTT
TAAGAAGTTGTAAAGATATTAGAGTTAAATATAATATGGATAATGATTGTTATTTTGGCC
TTATCGGTGCTGTAGATATTATAAAATCTCATCTTTCTTATAAATTGGGCAAAGTTATAC
TTTTAAATATTAAAAATCCTTTAAAATGGATAAAGCTGATAGTTTTAATTCCTATTTTAA
TTTTTTCTCATCATGAGCAAAAAAAAATTTATTTAACTGAAAAAAAAATAAACATAGATT
TGAGTTTTTATAAAGATTACAATGAGGCAATTATGGTTAGAAATTTTTTTTCCTATCAGC
TTGGAGAGCTTATTTTAAAAACATCTAGAAAATGGAATGTTTTAGCTATAGTGATTTTAC
CTTATAAGATTGCACAGCTATATAGAAAGAAATTTAAGAAAGGATAA-------------
--------------------------ATGTCTAAGGAAATTTTGGCCTTATTTGATTTTT
GTGAAACTTTAACTAATTTTCAAACGCTTGATAGATATTTGCCTTTAGCTGGATCTAAAA
ATATTAATTATACGCAAAGTAAAAATTTAGCAAGAAGAGAAAGGTTTCAAAGAGAAAACC
TTCCTTATCCTCGTTATGAATGGTTAATTGATCTCGATGTTGATTTGGCAGAAGAAATTG
CTCAAGAGTTTGTTTATACTGATGTGATGGCAAATCTTAATCAAAATGTTATGGATAGAC
TTTTTTGGCATCAAGATGAAGGCCACACAATCGTTATAGTATCAGGTGGTCTTACGATTT
ATATTAAAGAATTTGCTAGAATTTATAATAT------TGAGAATATTGTGGCCGTAGATC
TTGAAATTTATAAGAATAAATTAACTGGAAATATAGATGGAATTCATACCATGCAAGAAA
GAAAACTTTACAAATTAGCTCAAAAATTTAACTTAAAACAATTTGATTTAAAAAATTCTT
ATGCGTATAGTGATTGTGTAAGCGATATACCTTTATTATCATTAGTTGGAAATCCAAATG
TTATTGAATGTGGTAAAGATTTACAATGGGCTAGAATTTTAGGTTTTAATATTTTGTTGA
AGTATTAA---ATGAGTAAGGCTTTGGAATATTTAATTGTTATTGGTTTAGTTGTTGCTG
CTGCAATCACCGCTTGGTCGGTTTTGACCGTAAATCATCTTCATATAGGATGAATGATGG
AAAATAATAATAGATGCGTGTTTTCTCTTTCAGGTGTTACAGGTATGTTAATTGCTACGG
TTTTGTTACTTGCTATCTTAGTAGTTTTAACTATTTGGGGTCTTAAAGCTCAGCAAGAAG
TGATGCAAAAGCCATATAGTCTTAAAGATGTACAAAGTGTAAAGATGTTTGGTTCAAAAG
AACAAGATCATAGAAGTATAAAGGA---AGCACAATGAGTGAAAAATCGCAGGGAATTTC
TTAAAAAATCCGCTTTTGCCTTAGGGGCTGCTGGAGTGCTTGGTAGCACGACTTTAGCTC
T------AGCTAAAGATGAAGAAAGAAAAGATTTGGTTAAAGGTAAAAGTAAGAAAAAAG
AAGTGCTTTTTCAAAGAAGTGCTAATTGGGAAAAATATTATATAAAGGCTGAGTAA-TTG
CCTAAAGA-----TATAAGTAAGTATTCAACTATTGGAGGAATTTCTGCGTAAACTTTGC
GTTTGATCAGAAATTTAGAACCAGTATGTTTTATACGCAATAACTCTAAAATGAATGAAT
TTTTACCTCAAGCTAAAATAGCGCAAAAAGATCTTTTTGAGCTTGATTTTAAAGATCTGA
TAGATTTTGATATTATTATCGACGCTTTTGGAGAATGGGAAAAATTAAGCTTACATAAAA
AGCACATAGAATGCTTGAGTAAAATTTTGCAAGGAAGCAAGGCTAAATTATTTGTTATAT
GGGGTATTGGAAGTTTGTATATGGATGAAAATCATACTACAAGACTTATGGATATACCTG
ATTTTCTTAAAGAGTATTTGGATATAGCTAAAGCAAGTGCAGAAGTATTGGAAATTTTTA
CGTAATGAAAAAGGTTTTAAATGGGTATATGTGAGCACATCTGCTA-TTTTTCACCAGAA
CTTCCAAAAACCAATCATTATAAAATCATAGGTGAAAAATTTGAAATTAATGCCAACAAT
GAAAGTAAAATCAGCTATAGTGATTATGCTAGTGCTATGATAGACATAGTGCTTAATTCT
TGCTATGAAAACACACGCATTGGAGTAATAAGCCTATAA---------------------
------------------------------------------------------------
------------------------------------------------------------
------------------------------------------------------------
------------------------------------------------------------
------------------------------------------------------------
--------------TTATATGTCAAGCGTAAGGGAACTTGGGCGTATTATGGTATCAACA
ATGAGCTTTTAAAACTGCATTCTGACCTTTTTGAAAATATTAAAAATCTAGATATTGACA
ACATAGTTTT-AGAACAAA---ACACTTGCGAGA---ACGATAAATGAAACTTG------
-------ATGTCTGGAAAATTGACCTATAAAGAATTAATTATAGAAGTTTTAAAACAAAC
TAAAAAGCCTTTAAATGTGAGTGAAATTTGGCAAAAAGCTCTTGAAAAAGGCTTAGATAA
AAAGCTTTCTAGTATAGGACAAACACCCACTCAAACAATTTGGAATAGGTTGCTTACAGA
TA-AAATTAAC-----------------TTTCTTAAAACCTCAATAAAACCTACAACTTT
TTGGCTAAAAGAAAGAGAAAATGAACTTTTAAAGCTTGATAATAAAAATGAAATTACTAA
CGAAAAACAAGAAAAAAATAAATTTCATGAAAGAGATTTACACCCCTTGCTTGTAAAATT
TTTATATGAAAATTTAGATTTTAATTTAAATTGCAAAACAATTTACCATGAACAAAGCAA
AAAGGGTAAAGGTGGGGAAGATAAGTGGAATTATCCTGATATTATAGGGGTTTATTTTCC
TTATGATGATTATGAAAAAGAAACCATAACACTTTTAGAAAATATCAAACAAAACAGCTA
TAAACTTTTTTCTTTTGAACTTAAAATTGCTTTAAATTTTTCAAATTTAAAAGAATGCTA
TTTTCAAGCTGTAAGTAATTCTAGCTGGGCAAATGAAGGCTACTTGGTTGTTTTACAAGA
AATTGATAGCGAAGTTTTAAGCGAGTTAAGACGCTTAAATCAAAGTTTTGGCATAGGAGT
GATAAAACTTGAAAAAGATATTTCAAATTCTCAAATTTTAATTAGTGCAAAAGAAAAAGA
ACTTGATATTCAAACACTAAATATGCTGATCAATAAAAATCCAAATTTTAAAGAATTTAT
TGATGATATAAACAAACAAATTAAAGTGGGCAAAGAAGCAAAAATTCAAGCTAATTTTGA
TGAAATTAAAAGCGATGAAGAAATGGAAAAATATCTTAAAGAAAAATGTATTTTGGAGAA
ATAA-------------------------------------------------------A
TGATTTTTTGGGCTTTTCTTGTTGTAATTGGAGCGATTTATTTTGGCAATATGTTTTTTG
GGCAGTATTCTTTAGATACTTTATTAAGCTTAGAAAATACCAAAGAAGAGCTTAATAAAA
AGATTATTTTGCTCAAAGAACAAAATGCTAAAGCACAAAAAGATTATTTTGAATTAAAAG
GATTATACCCAAATGAAAACTAGATGACAATGCTAGATATTTTCGAAATCATTTTTATAA
CAACTGTTGTAATTATAGGTTTTGGTGGAATTGTTTTTGTAGTAACAAAAGAAAAAAAAT
AAATGAATAAAAAATTATTAAGCATTAT--CGCAAGTGCTACTTTGTTTTCAAATTTGGC
-TTTAGCAGATGAGAATTCTGGTTTTTTTATAGGTGCTGATGCGGCTTGGATGCATGCTC
AAGTAAAAAGTGAGTTAAAACAT---AAGAATACAAAGCAAAATTTTAATGGAGATATTT
CAGGTAATATACCATCGTTTGGTCTAAAACTT-GGATATCGTTTAAATGAAAATCATAGA
ATTTATGCTGGTTATAATTATTCTGATGAATTTAGTGATTTTATCAAAACTCCTAAAATT
CAAATCGAAGGTGATTTTGCTACACATAAATTTTTAACAGGTTATGATTTTACTCCTAAG
CTTTTTGAAAAAACCAGAGCTGTTTTAGGTGTGTATGGAGGATATGCAAGAACAGATCTT
ACCTTAAAAACAAGCTTTTTATCTTTGTCGCAAAA-TTTTGACGGTTATTTTTATGGAGC
GAAAATAGGTGCTTTATATGATTTGACACCACATAATGAAATAGAATTAGGCTTTAAAGC
AGAGCAAATTCATTATAATTCTAGAAATTTTTATCAAAATAAAGTGGGTTCAAACTTTTA
CGATCCTAAACAAACAAATTATGGCGTATATTTAGGATATAATTATAAATTTTAA-----
------------------------------------------------------------
------------------------------------------------------------
------------------------------------------------------------
------------------------------------------------------------
------------------------------------------------------------
-----------------------ATGAATTTTGCAGATATTTTTTCAAAAATAAGAAGAC
AACAACCTAGTATTAAAGAAGCTCCAAATCACTGGGTAAAATGCCAAAATTGTCATGCTT
TGATGTATTATAAAGAAATAGAATCTTGTTTTAATGTTTGTCCTAAATGCAATTATCACA
TGAGAATTTCAGCTGATGAACGTATTAAACTTTTAAGCGATGAAGGCAGTTTTATTGAGT
ATGATGCAAATTTAGAAGCTATAGATCCTTTAAAATTTGTTGATAGCAAATCCTATAAAA
AACGCCTTAGCGAAGGTGAAAGTAAAACAGGTAGAAAAAGTTCTGTCATCAGCGGAGAAT
GTGAAGTCAATGGTTTAAAAACCCAACTTGTTGTATTTGATTTTTCTTTTATGGGCGGAT
CTTTAGGTTCTGTTGAAGGAGAAAAAATCGTTAGAGCTATACAAAGAGCCATCACAAGCA
AAACCCCTCTTGTCATCGTAAGTGCAAGCGGTGGAGCTAGAATGCAAGAAAGTACTTATT
CTTTGATGCAAATGAGCAAAACTAGCGCCGCACTTAAACTTCTTAGCAAAGAAAAACTTC
CTTATATTAGCATTTTAACTGATCCCACTATGGGTGGGGTAAGTGCTTCTTTTGCTTGGC
TTGGAGATTTAATCATCGCTGAACCTGAAGCTTTAGTAGGTTTTGCTGGTGCAAGAGTTA
TCAAACAAACCATAGGAGCAGATTTACCTGAAGGTTTTCAAAAAGCAGAGTTCTTGTTAG
AACATGGACTTATAGATGCCATAGTTGAAAGAGGAGAACAAAAACAATATCTTAGCGATG
TACTAAAATTTTTTAGTGGAAAATAAATGGCAACATTTGATGATGTAAAAGCAGTAGTAG
TAGAGCAATTAAGTATTGATGCAGATGCAGTTAAAATGGAATCAAAAATTATTGAAGATT
TAGGTGCTGATTCTTTAGATGTTGTAGAGCTTATTATGGCTTTAGAAGAAAAATTTGAAG
TAGAAATTCCAGATAGTGATGCTGAAAAATTAATTAAAATTGAAGATGTTGTAAATTATA
TTGACAATTTAAAAAAATAA----------------------------------------
------------------------------------------------------------
------------------------------------------------------------
------------------------------------------------------------
------------------------------------------------------------
------------------------------------------------------------
------------------------------------------------------------
------------------------------------------------------------
------------------------------------------------------------
------------------------------------------------------------
------------------------------------------------------------
------------------------------------------------------------
------------------------------------------------------------
------------------------------------------------------------
------------------------------------------------------------
------------------------------------------------------------
------------------------------------------------------------
------------------------------------------------------------
------------------------------------------------------------
------------------------------------------------------------
-------ATGAAAAAAATTATTACTTTG-TTTTTTATGTTTATAACTTTAGCCTTTGCAA
CTCCTACTGGAGATTTGAAAGATTTTACCGAAATGGTTTCTAT-AAGAAGCTTAGAAACG
GGAA-TTTTTTTAAGCGCCTTTAGGGATACCTCAAAAGATCCTATTGATCAAAA-TTGGA
ATATTAAAGAAATTGTTTTAAGCGATAAGTTAAAACAAAAAGATAAATTAGCTGATGAAC
TTCCTTTTGGTTATGTGCAATTTACAAATCCAAAAGAAAGCGATCTTTGTTTAGCCATCT
TAGAAGATGGAACCTTTGGAGCAAAATCTTGTCAAGATGATCTAAAAGATGGTAAATTAG
AAACTGTATTTTCTATAATGCCAACAACAACTTCAGCTGTGCAAATTCGTTCTTTAGTTT
TGGAATCTGATGAATGTATAGTAACTTTTTTTAATCCAAATATTCCTATACAAAAACGCT
TTGGAATAGCCCCTTGCACCCTAGATCCTATTTTTTTTGCTGAAGTAAATGAACTAATGA
TTATAACCCCACCTTTAACAGCTGCTACCCCTTTAGAATAAATGCGT-AAAAAAATGCTG
ATTTTAAGCTTTTTAACACTTGGTATGATAGGGATTTTTATACTTGTGGATTTAAATGGC
TTTGATGAGTATGCCTTAAAAAGTCGTTTTTTACAAATTGCAGCTATTATCATAGTAGCT
ATTTGTATCGCTGTTTCAACAGTAATCTTTCAAACTTTATGCAATAACAAAATTCTAACC
CCTGCCATCATAGGATTAGATTCTTTATATATGTTACTTCAAAGTGCTCTTATCTTTTCT
TTTGGTGCAGCTAATTTAAGTGTTTATAAAAACGATATCAATTTTTTAATCACTCTAGTT
TGTATGGTGGTTTTTTCACTAGGACTTTATAAAATTTTATTTAGTAGCGATAGAAGTATT
TATCTTATCATGCTTTTAGGCTTAGTTTTTGGGACACTTTTTAGCACTTTAAGCTCTTTT
TTTGAAGTGCTAATCGACCCTGATGAATTCATGGTAATACAAGGAAGAATGTTTGCTAGT
TTTGATAATATTGCTTTTGATGTTTTAATTCTTGCTTATATTATTAGCTTTTTAAGTTTT
ATATGGATTTTTCGCTATATGAAATTTTTAGATCCTTTAAATTTAGGCAAAGATTTAGCG
ATAAATTTAGGGATAAATTATCAAAAAATTTCAAAACAATTAATGATTATTATAGCTATT
TTAACTTCTATTAGCACCGCACTTGTAGGTCCTATAACCTTTTTAGGGCTTTTGGTGGTA
AATATCACTTATGAGCTATTTAAAACTGCAAAGCATAGTATTTTGCTAAGCGCTTGTATA
CTTATTAGTATTTTGGCTTTACTTGGAGGGGTGTTTTTTGTCTCTAGAGTTTTTGATTAT
AATGCCACTATAAGCGTGGTTATTAATTTCTTAGGTGGGATATATTTTATCTATCTTGTA
TTAAAGGGTAATAAATTATGAATGTTTGATGAAAATATCGTGAAAACGGGTTCAAATGAA
ATGGAGCTTGTCGATTTCCGTATCTTTAAGCAAGGGCACGATAAAGTCTATGAAGGAATT
TATGGTGTAAATGTTTCTAAGGTAAGGGAGATTATAAAAATCCCAAGCCTTACAGAACTT
CCAGGTGTACCTGATTACATCGAAGGTATCTTTGATCTTCGTGGAGTGGTTATACCTGTA
GTCAATCTTGCCAAATGGATGCAAATCACTGAGCCAGAAAGCACTATGCTAAAACCTAGA
GTTATTATTACTGAATTTAGCAATATTCTTATTGGTTTTATAGTTCACGAAGCAAAAAGA
ATTCGTAGAATAAACTGGAAAGATATAGAACCAGCAACTTTTTCTACAGGATCAGGTGCT
TTAGATAAAGGTAAAATTACAGGTGTAACACGCATTGAAAATGATGAAGTGTTGCTAATT
TTAGATCTTGAAAGTGTTGTTGAAGATTTAGGAATTTACGCTCCAAAAACAGATATAGAT
TTTGGAAAAATAGAAAAATTTACTGGAACAGCACTTATACTTGATGACAGCATGACTGCT
AGAAAACGCGTCAAAGAAATGATGCAACAGATGGGCTTTCAAGTTGTTGAAGCTAAGGAC
GGCGTAGAGGGCATAAACAAATTAGAAGAATTAAGCCAAATTTATGGTGAAAGTTTAAAC
GATACTTTAAAAATTATAGTAAGCGATGTCGAAATGCCACAAATGGATGGTTTCCACTTT
GCTGCACGCATTAAAGAAGATCCAAGATTTAAAGATATTCCTATAGTCTTTAACTCATCT
TTATCAAATGAATTTATGAATGAGAAAGGTGTTCAAGAAGCTGGTGGAGAAGGCTATCTT
GTCAAATTTAACGCTAGCGATTTCTTCAATGAAATTGCAAAGGTTATTAAAAAACATCAA
TCTCAAGAACAGGGGTAAATGAGTAATGAAAAATTAGAGCAAATTTTGCAAAAACAGCAA
ACTCAGATGGCTGGTCCTGATGTCGATCAAAGAGAAGATGATATCATCCAACTTGTTGGC
TTTGTAGTTGGAGATGAGGAATATGCGATTCCAATTCTTAATATACAAGAAATCATCAAA
CCTATAGAATATACTAGAGTTCCTAGTGTACCTGATTATGTTCTAGGGGTTTTTAATATG
CGTGGTAATGTTATGCCGCTCATTGATCTAGCTCAACGCTTTCATTTAGGAAGTTCTAAA
ATGACACCTCAAACAAGATATATTGTTTTAAGAGGTGAGACAAATGGAACTGGAGTTGGA
GGAAATGCTGGTTTTGTTATAGATAGATTAACTGAAGCAATTAAAATTCACAGAAACAGA
ATCGATCCACCACCTGAAACTTTAGTTAAAGACAAAGGTATGATTTATGGTATAGGAAAA
AGAGATGAAAATATCTTAACTATACTCAAAGTAGAAGCTTTGCTTAAGCGCGAATTTTAA
ATGAAAAAAATTTTAATTATTATGAGTTTGTTTTTAATCACACTAAATGCAAAAGAACGC
CTTGTAGTGCTTGATCCTGCAAGCATAGAAACCCTTTTTATGCTTAAGGCTGAAGATCAA
ATCGTAGGCATTGCCACTTTACAACACTCAAATATCTATCCTAAAGATCAAACCTCAAAA
CTTACAAGCGTAGGCACTTTTTCAAATCCTTCACTTGAAAAAATAGTAGCACTAAAACCA
AGTTTGGTGATTTTAAGCTCTTATTCTTTAAATTTAGAAGAAGGACTTAAAAATTTTGGT
ATCAAAAGTATCAATTTAAAAGCCGAGCGTTTAGAAGATATAACAAAAAATATCACAACC
TTAGGCCAAATCAC---CAAAAAAGAAAAAGAAGCAGAGCTTTTAAAACAAGAATTTGCT
CAAAATTTAAAAAAATTAAGCGATAAACCCCTAAATAAAAGTGCGATTTATCTTTATTCT
AGCAACCCTTTAATGGCCTTTAATGATAATTCTTTAATAGCTGATATTTTAAGACTTATA
GGGATTAAAAATTTAAGTCCGCAAAGTCAAATTTCAAGACCTGTTATATCAGCAGAATAT
ATACTGAAACAAAATCCAGATATACTCATTCTTGGAATGGATGTCAAAAATAATCTTTTA
GATACAAATGCTTTATTGAAAAATACCAAAGCAGTTAAAACAGGAAGTATTTATTTTAAC
AAAGATACACCTATATTATTACGTCTTAGTCCTAAGATAATAGATAGAATTCAAGAATTT
AAAACAAAGCTAGAAAATAACAATTTTTAAATGTTTTCTAAATTTTTTATCGAAAGACCT
GTTTTTGCTTCAGTTGTTGCAATTATCATTTCTTTAGCTGGAGCTATAGGTCTTACAAAT
TTACCTATAGAACAATATCCTTCTTTAACCCCTCCTACAGTTAAAGTAAGTGCAACTTAC
ACAGGAGCTGATGCACAAACCATTGCTTCAACAGTTGCAAGTCCTATCGAAGATGCAATC
AATGGCGCAGATAATATGATTTACATGGATTCAACTTCAAGTTCTTCAGGAACTATGAGT
TTGACTGTTTATTTTGATATCGGTACAGATCCTGATCAAGCCACCATAGATGTTAATAAT
AGAATTTCAGCCGCAACTGCAAAAATGCCAGATGCAGTTAAAAAACTTGGAGTAACAGTT
AGAAAAACTTCCTCAACAACACTTGCTGCAATTTCTATGTATTCAAGTGATGGCTCAATG
AGTGCAGTAGATGTATATAACTATATCACTTTAAATGTTTTAGATGAGTTAAAAAGGGTT
CCAGGAGTTGGAGATGCAAACGCTATAGGAAATCGTAATTATTCTTTAAGAATTTGGCTC
AAGCCTGATTTATTAAATAAATTTGGAATCACAACTACTGATGTAATTTCTGCGGTTAAT
GACCAAAATGCCCAATACGCAACTGGTAAAATTGGCGAAGAACCTGTAACCCAAAAATCC
CCTTATGTTTATTCAATCACTATGCAAGGAAGACTACAAAATCCTAGTGAATTTGAAAAC
ATTATTTTAAGAACAAATAATGATGGATCATTTTTAAGACTTAAAGATGTAGCTGATGTG
GAAATAGGATCACAACAATACAGCTCACAAGGACGATTAAATGGCAATGATGCAGTTCCA
ATTATGATCAATCTTCAATCAGGGGCAAACGCATTGCATACAGCAGAACTTGTTCAAGCC
AAAATGCAAGAACTTTCAAAAAATTTTCCAAAAGGTTTAACATATAAAATTCCTTACGAT
ACAACAAAATTTGTAATAGAATCAATCAAAGAAGTTGTTAAAACTTTTGTTGAAGCTCTA
ATTTTAGTTATCATTGTTATGTATATGTTCTTAAAGAATTTCCGTGCAACACTTATTCCT
ATGATAGCTGTACCTGTTTCATTGTTAGGAACTTTTGCTGGACTTTATGTTTTAGGTTTT
AGTATTAACTTGCTTACGCTTTTTGCTTTAATTTTAGCCATAGGGATCGTTGTAGATGAT
GCGATTATAGTTGTAGAAAATATTGATAGGATTTTACATGAAAATGAGCAAATAAGCGTA
AAAGATGCTGCTATCCAAGCGATGCAAGAAATTAGCTCTCCGGTTATTTCAATTGTTCTT
GTGCTTTGTGCTGTTTTTGTACCAGTTTCTTTTATATCAGGTTTTGTTGGAGAGATTCAA
AGACAATTTGCTCTTACCTTAGCTATATCTATAACCATATCAGGTTTTGTTGCTCTTACC
TTAACACCTTCTTTATGTGCACTCTTTTTGCGACGCAATGAAGGAGAGCCATTTAAATTT
GTAAAGAAATTTAATGATTTTTTTGATTGGAGTACCTCTGTATTTAGCGCAGGAGTAGCA
TATATCCTAAAAAGAACCATTCGTTTTGTTTTAATTTTTTGTATTATGCTTGGAGCAATT
TTTTATCTCTATAAAGCAGTACCAAATTCTTTAGTTCCTGAAGAAGATCAAGGTTTGATG
ATTAGCATTATTAATCTTCCTTCAGCTTCAGCACTCCATAGAACAATTTCAGAGGTTGAT
CACATAAGCCAAGAAGTTTTAAAAACTAATGGAGTTAAAGATGCAATGGCTATGATAGGA
TTTGATCTTTTTACAAGTTCACTCAAAGAAAATGCCGCTGCAATGTTTATAGGTTTGCAA
GATTGGAAAGATAGAAATGTAAGCGCTGATCAAATTATAGCCGAACTTAATAAAAAATTT
GCTTTTGATCGCAATGCTTCAAGTGTATTTATAGGCTTACCTCCTATACCTGGATTAAGT
ATCACAGGCGGTTTTGAAATGTATGTTCAAAACAAAAGCGGAAAAAGCTATGATGAAATA
CAAAAAGATGTAAATAAACTTGTTGCTGTGGCCAACCAAAGAAAAGAGCTATCAAGAGTA
AGAACAACCCTTGATACAACTTTCCCTCAATATAAGCTTATAATTGATAGAGATAAATTA
AAACACTACAATCTTAACATGCAAGATGTTTTTAACACGATGAATGCAACTATAGGCACT
TATTATGTTAATGATTTTTCTATGCTAGGTAAAAATTTCCAAGTAAATATCCGCGCAAAA
GGTGATTTTAGAAATACACAAGATGCGTTAAAAAATATTTTTGTAAGATCAAATGATGGA
AAAATGATACCACTTGATTCTTTCTTAACTTTACAAAGAAGTTCAGGGCCTGATGATGTA
AAACGATTCAACCTTTTCCCAGCAGCACAAGTTCAAGGTCAACCCGCACCAGGTTATACT
TCAGGTCAAGCTATAGAAGCGATTGCTCAAGTAGCAAAAGAAACTTTAGGGGATGATTAT
TCCATAGCTTGGAGTGGATCAGCTTATCAAGAAGTTTCTAGTAAAGGAACAGCAAGTTAT
GCTTTTGCTTTAGGTATGATATTTGTCTTTTTAATTCTAGCTGCTCAATATGAAAGATGG
CTTATACCTTTAGCAGTCGTAACAGCTGTACCTTTTGCGGTATTTGGATCATTTTTATTG
GTATATTTAAGAGGATTTAGCAATGATATATATTTTCAAACAGGACTTTTGCTCTTGATT
GGACTTTCAGCTAAAAATGCTATCTTAATCGTAGAATTTGCAATGGAAGAGCGCTTTAAA
AAAGGTAAAGGAGTTTTTGAAGCAGCTGTTGCAGCAGCAAAACTTCGTTTTCGTCCTATC
ATAATGACTTCTTTGGCATTTACTTTTGGGGTCTTACCAATGATTTTCGCAACAGGAGCA
GGAAGTGCTTCAAGACACTCTTTAGGAACAGGGCTTGTTGGTGGAATGATCGCAGCATCA
ACTTTAGCGATATTCTTCGTGCCTTTATTTTTCTATCTTTTAGAAAATTTTAATGAATGG
CTAGAT-AAAAAAAGAGGTAAGGTTCATGAATAAATGACTTGTTTATATCCTGGGACTTT
TGATCCTATTACCAACGGGCATTTAGATGTTATAAAACGGGCTTTAAAAATTTTTGATGA
AGTCATCGTTGCCATAGCAAAAAGTGAACATAAAAAACCTTGCTATGATTTAGAAAAACG
CAAAGAACTAGCCCTGCTCGCAACACAAAATTTAAAAAATGTTAAAATCATTGCTTTTGA
TAATTTACTTGTAGATTTAGCCAAAGAATTAAAAGTTAATACTATAATCCGTGGACTTAG
AGCAGTGAGTGATTTTGAATACGAATTGCAAATTGGCTATGCAAATCACGCACTTTGGGA
AGATATGGAAACCATTTATCTTATGCCAAGTCTAAAACATGCTTTTATTTCAAGTTCTAT
TGTGCGTTCTATAGTAGCACATGGGGGTGATGTAAGTTCTCTTGTTCCAAAAGAAATTCT
ACCTTTTTTAAAGGATCAATCTTGTATGTAGATGGAGTTTCTTGAACTTTTATTAGTTTT
AATCGCCTTGATACTGATTATCAAAAAACCAGAAAAAGAAAATTTGGCTTTTGGTTTGGT
AATGGTAGCTTGGCTTTTAATGGTTTTTTTCTATGTTGGCCACAAAACAGGCGCACTATT
AACAATAATGAATCTGTAAATGAAGCCTAAATATCATTTTTTAAATAATGCAAGATATGC
TTTAGAAGGGATTTTTGCTTTATTTAAAAATGAAATGGCGTTTAGAATTGAACTTTGTAT
TATTATCCCTGCGATAGTTTTTAGTTTTTTCTTAAAAGTTAGTTTTTTGGAGCATTTATT
ATTGGTAAGTGTTTTAATGCTTATTTTAATTATAGAGGCTTTAAATTCGGCTATTGAAGC
TTGTGTTGATTTGATTACAAATGAATGGCATGAAAAAGCAAAAATCGCTAAAGATTGTGC
GAGTACGGCAGTGTTTTTTAGTGTGCTTTTAGCTCTTTTTGTTTGGAGTTTTATTTTATA
TAGCATTTACTTATGAATGCCATTTGATGATGAAAAACCTGAACTTAATATCACACCTTT
AGTAGATATTATGCTTGTATTGCTTGCGATTTTAATGGTAACAGCTCCAAGCATTACTTA
TGAAGAAAAAATTAATCTTCCACAAGGTAGTCAAAAAAATACTAGCGCTCCAACTGTTAA
GAGTTTAATTATTAGTATTAATGCAAAAAAAGAAATTTTTTTAAATCAAGAAAAATACGA
TTTTATAAGTTTTGCTGACAATCTTGCTCAAAGAAAAGCACAATTTAATACCGAAGATCC
GGTTTTTATACGCGCTGATAAAAGCTTAAAATATGACGATGTTATTTCAGTCTTAAGAAG
TGTAAAAAATTTAGGATTTAATAAAGTTGCTTTACAGACTGAATAA------------AT
GCAAACAAATTCAAAAATATATATAGCGGGGCACAAAGGAACCGCAGGTACAGCA-TTGG
TAGAAAACTTACAAAAAAGAGGATTTAATAATCTTGTTTTAAAAACAAGGCAAGAGCTTG
ATTTGGTTAATCAGCAAGCGGTTGCTAAATTTTTTAAAGAAGAAAAGCCAGAATATGTTT
TTTTGACTGCAGTCTTACCTTGTGG---TGCTGCAAATGTCGCTCAAAGGGCTGATTTTA
TTTATGAAAATTTGATGATTCAAAACAATGTTATTCACAATTCATTTCTTAATAATGTTA
AAAAATTGGTATTTTTTGGTTCTGGGTATATGTATCCTGAGAATGCTAAAAACCCATTGA
AAGAGGAATATTTATTTCAAGGTGATTTAGAATATGGCGCTTATTCTTTTGGTGCAGCCA
AAATAGCTGGAGCTATAATGTGTGAAAGTTATAATATTCAATATGGTACTAATTTCATTA
CTCTTGTTTTAAATAATCTTTACGGAACTAAAGCAAATTTTGATTTTGGAAAATCAAGAG
TCTTACCCGCATTGCTTAGAAAATTTCATTTAGCAAAATTGTTAAGCGAGGGTAATATAA
CTCAAATCCTTCAAGATTTGAAAATGAATAATTTTGAAGAAGCAAAAGAATATTTGCATA
ATTTTGGAATTAGTAAAAAAAGTGTAGAAATTTGGGGCACTGGAAAAGTTAGGAGAGAAT
TTATTCATAGTGACGATCTAGCCGATGTAGCTATCTATACGATGCAAAATATTGATTTTA
AAGATCTTATT---AAAGATAGAAAAAGTAAAAATACCCATATTAATATAGGGACAGGTA
TTGACTATTCA---ATCAAAGAAGTTGCTTTGATGGTAAAAAATATAGTTGGGTTTAGCG
GAGAACTAGTTTTCAATACTTCTAGACCGGATAGCACAATGGATAGACTTATGGATTGCT
CAAAAATTCATTCTTTAGGTTGGAGGCATAAAATTGAACTTAAAGATGGTATTAAAATGA
TGTATGAATGGTAT----AA-AACACAAAATTGA------ATGGATCCGTTATTTACAAC
TCAAATTTTAAAATATAAAGGCAATGAATCTTTTACATGTGATGATACTTTAGTGCGTGA
AATTAAGCTTGAAATTTTTATTAATGATGAAAAAGTAGGTGCTTTAATGGCAACTCCTGT
AGATGAACAGGCATTAGCAATAGGATATTTAATGAGTGAAAATATCATTGCGAAAGTAAG
TGATATTGAGAGTATAGAAACAAAAGATGATGGTATGAGTGTGCATATTAAAGCAAAGAT
TGATAAAGAAAATTTAGCAAAGCTTAATGCTGAAGGTGTAGTTATAAGTGGTTGTGGTAG
AGCACATACTGCAAATATCGATCCAGAAGCCATTGAAGCGAGTAAAATTAGTTCTGATGC
AAAATTTAGCAAAGGTGAAATTTTAAAACAAATGAGTACTTTTTATACTCAATGCGAGCT
TTACGAGAAAACAGGCTGTGTGCATACGGCTAAGCTTTTTGTAGATGAGAAAACTTTTTT
TATAGGTGAAGATATAGCTCAACATAATACCATAGATAAAGCTTTAGGAAAAGCACATTT
AGCTGGGGTTGATTTAAGTCAATGTTTTTTAATGGTTAGTGGAAGGCTAAGTTCTGAAAT
GGTAGCTAAAGCAGTTATGCATAAAATTCCAGTGCTTGTTTCACGCACGGCTCCTACTTG
TTTAGGGGTTATGATAGCAAGAAAATTTGATTTAACGCTTTGTGGTTTTGCTAGAGAAAA
TAAGATCAATATTTATAGTGGAGAATTTAGAATTCATGGATAAATGTCTCTTTTAATTAC
AAAAGACTGCGTATGTTGTGATGCTTGCAGAGAAGAATGTCCTGATGAAGCTATTTATGA
AAATAGTCCAATTTATGTAATAGACCCTGATCTTTGTTCAGAGTGCGTTAATGATTTTTC
AGAGCCTGCCTGTATTGTTGCTTGCCCATATGAATGTATCATTCCTGATCCTGATAATGT
AGAAACTATAGAAGAATTAAAACTCAAACATAGAGATAGAGAATTTTAAATGATGAGATC
ACTTCATACTGCTGCTACAGGAATGGTAGCGCAGCAAACACAAATTGATGTTACTTCAAA
TAACATCGCCAATGTTAATACAGCAGGTTTTAAGAAAAGTCGCGCAGAATTTGCTGATCT
TATGTATCAAGTTATGAAGTATGCAGGAACTTCAACTTCAGCTACTACTCTTTCTCCTTC
GGGTATAGAAGTGGGTGTGGGTGTGCGTCCAACAGCGGTAACTAAAGTTTTTACTGAAGG
AAATTTAAAATCAACAAGTACTGATGGTCTTGATATGGCTATTGCAGGTAATGGGTTTTT
TCAAATACAACTTCCTGATGGCACTATAGGATATACTAGAAATGGGCAATTTACAAAAGA
TAATGAAGGTAATATTGTAAATTCAGATGGTTATAGACTTTTACCTGAAATGACAATACC
TGAAGGCGCAACAGCAATTAATGTTGCTACAGATGGAACCGTTTCTGTAATGCTACCAGG
GGAGCAACAAGAAACTCAAATTGGCCAAGTGGAGCTAGTTCGGTTTATAAATCCAGCGGG
TCTTCATTCTATGGGTGATAATCTTTATCTTGAAACAGGAGCAAGTGGTGCACCTGTTGC
GGGTATAGCAGGACAAGATGGGCTTGGAACAATAAGACATGGATTTATAGAACTTAGTAA
TGTTCAGCTTGTTGAAGAAATGACAGATCTTATCACAGGACAAAGAGCTTATGAAGCGGG
TTCTAAGGCCATTACAACAAGTGATGATATGCTAGGAATTGTAAATCAGCTTAAGCGATA
GATGAAAAAAGTTTTATTTTATGTGTTACCGTTTGCATTTTTTGGTTGTTCTGCAACGGT
TGATCCGCAAATTTCAATGAAACCACCTGCTTATGTAGAAGAACTTGCACCAAAACAAAG
TAATAATGTAGAAAGTGCACCAGGATCGCTTTTTGGCAAAGGGGATAATCCTTTATTTTC
AGATAAAAAAGCTATGAATGTAAATGATTTAGTTACAGTTGTTATACAAGAAAGCACCAC
TCAAAGCACACAAGCTAATAAAGCAACAAGTAGAACTAATACCTCAAATTTAGGCGGAGG
TGCTTTAACAGGAAGTTCAGGAGTGGTAGCTAATGCTCTTAATAAAGTCAATGCTTATTC
TAATATAGGCTTTCAAACCAATAGTTCAAACAACTACACAGGAACAGGCTCACAAAGCAG
AAATGAAAGTTTCAATACTACAATTTCAACGCGTGTAATTAAAATTTTATCAAATGGTAA
TTATTTTATCGAAGGTTCAAGAGAGCTTTTAATCAACGGGGAGAAGCAAATCATACAATT
AAGCGGTGTTATTCGTCCTTATGACATCGGTCAAGACAATACTATAGATAGTAAATATAT
AGCAGATGCTAAAATTCTATATAAAACAGAAGGAGAAGTGGATAGAAGCACAAGAAAACC
TTGGGGTAGTAAAGTTATAGAAGCGATATGGCCATTCTAAATGAAAGTGGATAATTTTTT
AAATACTTATAGTATGAATAGCGCTTTACTTGATCGTGCAGCCAAAGCAAGAAGCTTAGA
ATCAAGTATTAAAATAAATGATAATGATATAGTTACAAAAACCAAAGAAGATGAAGCCTT
AAAAGAACAAACAGATGCTTTTGAAGCATTTTTTTTAAAGCAAGTTTTAGATGTATCTTT
AAAAAGTCAAAATTCACTCTTTGGAAAAGATGCCAGTGATGAAATATACTCTTCCATGTA
TAACGATACTATGAGTAAAGCTTTAAGTGGAGGTATGGGTTTTTCAAAATTATTATACGA
TTTTTTAAAAGAAAGGGGTTAAATGAACAATATTAATGATTTAAGATTAAATAATAATAT
TTCAAATACCAACAAAAGTCAAAATTCCACAG---GAATTGGTGATGAATTTGCCAAGAT
GCTTAAAAATGAAATCGATGATTTAAATAAAGCACAAGAAAGTGGAGAAGCTGCAATGAC
AGACATTGCCACAGGACAAGTAAAAGATTTACATCAAGCAGCTATAGCTATCACTAAAGC
TGAAAGCAGCATGAAATTTATGCTAGAAGTAAGAAATAAAGCGATCAGTGCTTATAAAGA
AATCACAAGAACTCAAATTTAAATGCAAAATAATTTAGCCTATAATGCTTATTCTCAAAA
TCAAGTGGGGATAGAGTCCCCGCAAAAACTTATTGAAATGCTTTATGAGGGAATTTTGCG
TTTTTGTGCAAGAGCTAAAGTAGCCATAAGAAATGAAGATATAGAACAAAGAGTGTATTT
TGTAAAAAGAACCACGGCTATTTTTATAGAGCTTATTAATACTTTAAACTATGAAAAAGG
CGGAGAAGTGGCACATTATTTAAGCGGGCTTTATACAAGAGAAATTCAACTTTTATCTTT
GGCAAATTTAGAAAATAACGAAGATAGAATCAATGAAGTTATAAATGTAACCAAAGGTTT
GCTAGAAGCTTGGAGAGAAGTGCATAACAATGAAACAGTGGCTCAGTGAATGCGTGAGCT
TATCGAAGGTTATTTGGGTAAGAGCATTGAGGGCAAAAAAAGTAAAATGCCTGCGAAATT
AGACTTTATCCAAAGTGCTTCAGGGCTTTTTTTAGGTCTTTTTATGTGGGTGCATATGCT
TTTTGTTTCTACAATTTTAGTCAGTGAGGATTTTTTTAATTCTGTGGTCCATTTTTTAGA
ATTAAAATTTGTTTATGATAATCCTGTTATGAGTTATCTTACTTCATTTTTAGCCGCCTG
TGTTTTAGTGGTTTTTTTCGTTCATGCTTTACTTGCAATGAGAAAATTTCCTATTAATTA
TCGCCAGTATCAAATACTAAGAACACACAGTAAAAAAATGAATCACAGCGATACTTCGTT
ATGGTGGGTTCAAGCTTTTACAGGTTTTATTATGTTTTTCTTAGGTTCTGCTCATCTTAT
TTTTATTGTAACCAATGCAGATAAAATTAGTGGTGATATGTCAGGAGATAGGGTTGTAAG
TCATTTTATGTGGCTTTTTTATGCTGTTCTTTTAGTGTGTGTTGAGCTTCACGGAAGTAT
AGGTCTTTACAGACTTTGTGTTAAATGGGGTTGGTTTGAAGGAAAAAATGCAAAAG----
-----AAAGTCGTAAAAAGCTTAAAACTGCTAAATGGATAATCAGCATTTTCTTCCTAGT
TTTAGGTGTATTAAGTCTTGCAGCATTTATAAAAATAGGTTATGAAAACTACCAAAATCA
AACCCAAACTACTGCGATGATAAAAAACTACAA--TGGAGCAAATTATGAATATACAATA
TAGATGCTGATAGAAAATGTGGAATATGATGTTTTACTTGAGAGATTTAAAAAAATATTA
AGACAAGGCGGACTTAAATATACTAAGCAAAGAGAAGTGCTTTTAAAAACTCTTTATCAC
AGTGATACTCATTACACGCCCGAAAGTTTATATATGGAAATCAAACAAGCTGAACCTGAT
TTAAATGTAGGAATTGCAACTGTTTATCGTACTTTAAATTTGCTTGAAGAAGCAGAAATG
GTAACTTCCATTTCTTTTGGTTCGGCAGGTAAAAAATACGAGCTTGCCAATAAACCTCAC
CATGATCATATGATATGTAAAAATTGCGGAAAAATTATAGAATTTGAAAATCCTATTATA
GAAAGACAGCAAGCCTTGATTGCAAAAGAACATGGTTTTAAACTTACAGGGCATTTGATG
CAGCTTTATGGTGTTTGTGGTGATTGTAATAATCAAAAAGTAAAGGTAAAAATATAAATG
CAAATAGATGAGAAATTATTAAGCAAGCTTGAAAAATTAAGTGCTTTACAAAT---AACA
AAAAACAGAAATGAAACCATTGCACAGTTAAGTGAAATTGTGAATTTTGTTGCAAAATTA
AACGAACTTGATTTAGATTCCCAAGAGATTACTGTGAGTACTATAAAAGGTGGAGCTCCT
TTGAGGATTGATGAGATAAGAAATAGCAATGTTATTGATGAGGTTTTAGATTGTGCTCCA
AAAAAACAAGAACATTTTTTTGTTGTTCCTAAAATCATAGAATGAATGTCAAATTCCGTT
ACTATAACCGATAATAGAAATGGAAAAAGCTATGAATTTCCTATATATGACGGTACAACT
GGGCCAAGCGTTGTAGATATGTCAAGTTTTTATAAACAAACAGGAATGTTTTCTTATGAT
GAGGGCTTGACTTCTACAGCTACTTGTAAATCAAAAATCACTTATATTGATGGAGAAAAT
GGAAATTTAATGCACCGTGGCTATCCTATAGAGTGGCTTGCTGAAAACAAACTTTATTTA
GATGTGGTTCATCTTTTACTTTATAAAGAACTACCTGATGCTACGCGTCTTGAAGCGTTT
CGTTATGAAATGAAAAAACGTTCTTTTATCCATGAAGGTATGCACCGTCTTTTTGATTCT
TTCCCTGATAATGCTCATCCTATGGCAGTTTTACAAGGTGCTGTTTCATCGCTTAGTGCT
TTTTATCCTGATCATTTAAACATGAATGTAAAAGAAGAATATATGGAAATGGCAGCTAGA
ATAGTAGCTAAAATCCCTACTATAGTGGCCACCGCTTATAGATATAAACACGGCTTTCCT
ATGGCTTATCCAAATTTAGATCGTGGTTTTACAGAAAATTTCTTATATATGTTAAGAACC
TATCCTTACGATCATGTAGAGCTTAAACCTATAGAAGTAAAAGCACTTGATACAGTTTTT
ATGCTTCATGCAGATCATGAGCAAAATGCTTCAACTTCAACGGTTCGTGCTGTGGGTTCA
ACTCATGCTCATCCTTATGCCTGTATAGCAGCAGGTATTGGTGCGCTTTGGGGTCATGCA
CATGGTGGAGCTAATGAAGGTGTTATTAGAATGCTTGAGCAAATAGGTAGTGTTGATAGG
GTAGATGAATTCATCAAAAGAGCTAAAGATAAAAACGATCCTTTCCGCTTGATGGGCTTT
GGGCATAGGGTTTATAAAAATTTTGATCCTAGAGCAAAAGTACTTAAAAAACTTCGTGAT
CAACTTATTGATGAGTTGGGTATTGATACCAATCTTATTAAAGTAGCAACGCGTATAGAA
GAGATTGCTTTAAGCGATGATTATTTTGTTCAAAGAGGGCTATATCCGAATGTTGATTTT
CATAGTGGACTTATTTTAAAAGCCTTAGGTATTCCAAATGAAATGTTTGCTACTTTATTT
GTTATAGGACGCACCCCAGGATGGATAGCTCAGTGGATAGAACAAAAAGAGCAAGAAAGT
CTTAAAATAGTCCGTCCAAGACAACTTTATTTGGGTGAAACTAGTAAAATTTAAATGGAG
AATTTAAATTCCTATATAAAAGGACATTTTGCAGATTCTATTTTAGTAAAAGAACAAATT
TTAAAAGATGAGAATTTGATAACTCTTATTAAAAATGCTTCATTAGAAGTCATAAAAGCT
TATAAAAATGGTAACAAAACTTTATTAGCAGGAAATGGTGGCAGTGCTGCAGATGCACAG
CATATTGCAGGGGAATTTGTAAGTAGGTTTTATTTTGATAGACCCGGTATCGCAAGTATT
GCACTTACTACAGATACTAGCATATTAACAGCTATTGGTAATGACTATGGTTATGAAAAT
TTGTTTGCTAGACAAGTGCAAGCTCAAGGTGTTAAGGGAGATGTTTTTATAGGCATTTCA
ACAAGTGGAAATAGTAAAAATATCTTAAAAGCTTTAGAGTTTTGCAAACAAAAAGAAATC
ATAAGTATAGGCTTAAGTGGAGCTAGTGGCGGGGCTATGAATGAACTTTGTGATTATTGT
ATAAAAGTGCCTTCAACTTGCACGCCAAGAATTCAAGAAGCGCATATTTTAATAGGACAT
ATTATTTGTGCTATTGTCGAAGAAGAGCTTTTTGGTAAAGGTTTTTCTTGCAAGCAATAA
ATGGATAATTCAAAACCTCTCATAATTGCAGGAAGGGATGATGGATTTGGAGAGAGAATG
AGAGCATTATTAAATGCTCTTTATATATCTAAAAAATTTGGTTTTAAATTCGGTTTTGTA
TGGAGAGATATTAATAATATTCAAAATTTATTAGATGGTAAAGTATTGATTCCTTGGGCA
AATTTGCCAACTAGAGAGTATTTGTTTGATCAAGATTTTATTAAAAGTTATTATAGACAA
GATATAGAATTCGCTTATGAAACACCAGTATTGTGGAGTTTGTATAGACAAAGCATTAAA
AATATTTTGAAAAAACCTTACGAAAAAGAATGGGGGTGGTATTCAACTCAAGGTGATCTT
AGTGAATATTTTACAGATGTTGACGAGGGCGAATATAGAACAGAGTTGGTTTCATGTTGG
AAACAAATAGATTTTTCATCTCATGTTAAAAAAATTTTTGAAAAAGCTCATAGTAAATTT
TTAGACATTGGAAAGTTTGTTGCTATACATATTAGAACAGGTGAGGTTATTCATGATGAA
TTTTATAGAAATATACTATATCATTGTAGATATAAAATCTTTCCATACCCATTTGCTTTA
GAGATTGCTCTAAAAGAAATAAAAAAAGGACATCGTGTTATTTTTTTTGGAGATGATCTT
AATTTAATACAGAATTTAAAAGAATATTGTTCTTTTAATAAACAAGCTCAAGAAAATATT
TTTTCAATAGATGATATCATAGCTTTCGAACAATTAGATAATGGATATGATAGATTACTT
TTTGAATTGGTTTTAATGTCTAAATCTGAGTATATATTTGGTTCTGGGACAACAGGATTT
TCAAGATGTGCTAGTTGGATAGAAAATAAAATTTTTATCAATATATTTGATCATTTGTCG
CTCATTGAACAATATGAGATTATTTTAAAATATATTGATATTGAAAATATTGATGACTTG
TATCGATCGTGCAATTATTTTTTCCTTTTTTTACTTTCGGAACAATTGAATTTAAATTTT
GATATAAAATTAAGATATTTAAGTAAATCTTTAAGGTATGATTCTGGTAGCTTAAATTCT
GAAGTGTTTTATATTAATTTGTTGTTGCAAAATGAAAAATTTAAAGAAGCAGATGATAGG
TTGGAGCAAGTAATTTGTAAAAATAAAAAAAAGTTTTTCGACTTATTGCTAGGATATGGC
CAAAATCCAACTTTTCCTTACGATATTTATATGAATTATTATTTTAAAGATTTTGATCAG
TATAGTAATATTTTCTATGTTGCATGTAGGATTTTTTCTGAATTTAATATTCCAGAATCT
AGGGTCAATACTTATTATCCTAATTTTCATCCTATAATATTTGATCAATTTAAAATGTTT
ATTTTTAAAGATCTTCCTAAAAACGATCAAGAAATAGGTGCTGTAAAAAAGATTCGTAAT
CATTTAGCTTATAAACTTGGCGTTGCTGCTATTAAAAATTCTAAATCTTTATGGGGATAT
ATAAGGATGCCATATGTTTTGTCTTACATAAGAGATATGCATAAAGAAAGCCAAAATAAA
ATGGATAAAAAATCTATTAGTTTAGAATATTATTCTGATTATGAGTCGGCTTTAAAAGAA
AAAGAGGGTTTTGTTTATAAATTAGGACAGATTATAATCAAAGCTCATAAAAATTGGCAT
AAAGGAGGATATATTATGTTGTGGTTTGAGGTTAAAAAATTAAAAAAAGAATTTAAAAAA
GGAAAATAAATGTATTATTGTATATCTTTTACTCATAAAAATACAGATATTGCCTTAAGG
GAAAAGTTAAGCTTTTCCAATGAAGCTAAAAAAAGTGAGTTTTTAAAAATCATTAGCACT
CATGAAAATATTGAAGAATGTTTGGTTATAAGTACTTGCAATCGTGTTGAAATTGTTGCT
TTTGTAAAAATGGCCTGTGCGGAGTTTATTGTTAAATCTTTGGCTTTACTTTGTGATGTT
GATAAAGATATTTTACTTGAAAAAGCTGATATTTTTGAAGATAGTGGAGCAATCCACCAT
CTTTTTTCTGTAGCAAGTTCTTTGGATAGTTTGGTGGTTGGAGAAACTCAAATAGCAGGA
CAATTAAAAGATGCCTTTGCTTTTGCTGTAAAAAATAATTTTTGTGGAGTACACCTTTCA
AGAGCAGTACATAGTGCTTTTAAATGTGCTGCTAAGGTACGCAATGAAACTCAAATTTCT
AAAAATTCTATTTCTGTAGCTAGCGTTGCCGTGGCAAAAGCAAAAGAACTTGCAGATTTA
ACGCAAAAAAAAGCTGTTGTTATTGGAGCTGGAGAGATGGGAGAACTTGCGGCAAAACAT
TTAATTGCTGCGGGTGCTAAGGTGATTATTTTAAATCGTGATTTACAAAAAGCTAAAGAT
TTGTGTGAGAGACTTGGTGTTTTAAGCGAATATGATAGTTTAGAAAATTTAAAAAAATAT
TTAAATCAATACGAGTTTTTTTTCTCAGCTACCAATGCACCAAATGCTATTATTACAAAT
TCTTTAATAGAAGAACTTTCTTATAAAAGGTATTTTTTTGATATTGCAGTTCCAAGGGAT
ATTGATATCAATGAAAATGAAAATATATCTGTTTTTGCTGTAGATGATCTTGAAATTGTG
GTTCAAAAAAATTTAGCACTAAGAGAACAAGAAGCTCGTATGGCTTATGGGATAATAGGT
CGTGAAACAAGTGAATTTTTTAGGTATTTAAACGATTTGGCTTTGATGCCTATTATCAAA
GCTATACGCTTGCAAGCTAAAGAATATGCAGATAAACAACTTGAAATTGCGTTAAAAAAA
GGATATTTGAAAAAATCTGATAAAGAAGAGGCTAGAAAGTTGATTCATCAAGTTTTTAAG
GCTTTTTTACACACGCCTACTGTAAATTTGAAACATTTACAAGGTAAAATGCAAAGCGAT
ACAGTGATTAATGCTATGCGTTATGTTTTTGATTTGCAAAATAATCTTGAAGGTTTAAAT
CAATATAAATGTGAATTTGATATGGAGAATAATGATGAGATTTACTAA------------
------------------------------------------------------------
------------------------------------------------------------
------------------------------------------------------------
------------------------------------------------------------
------------------------------------------------------------
------------------------------------------------------------
------------------------------------------------------------
------------------------------------------------------------
------------------------------------------------------------
------------------------------------------------------------
------------------------------------------------------------
------------------------------------------------------------
------------------------------------------------------------
------------------------------------------------------------
------------------------------------------------------------
------------------------------------------------------------
------------------------------------------------------------
------------------------------------------------------------
------------------------------------------------------------
------------------------------------------------------------
------------------------------------------------------------
------------------------------------------------------------
------------------------------------------------------------
------------------------------------------------------------
------------------------------------------------------------
------------------------------------------------------------
------------------------------------------------------------
------------------------------------------------------------
------------------------------------------------------------
------------------------------------------------------------
------------------------------------------------------------
------------------------------------------------------------
------------------------------------------------------------
------------------------------------------------------------
------------------------------------------------------------
------------------------------------------------------------
------------------------------------------------------------
------------------------------------------------------------
------------------------------------------------------------
------------------------------------------------------------
------------------------------------------------------------
------------------------------------------------------------
------------------------------------------------------------
------------------------------------------------------------
------------------------------------------------------------
------------------------------------------------------------
------------------------------------------------------------
------------------------------------------------------------
------------------------------------------------------------
------------------------------------------------------------
------------------------------------------------------------
------------------------------------------------------------
------------------------------------------------------------
------------------------------------------------------------
------------------------------------------------------------
------------------------------------------------------------
------------------------------------------------------------
------------------------------------------------------------
------------------------------------------------------------
------------------------------------------------------------
------------------------------------------------------------
------------------------------------------------------------
------------------------------------------------------------
------------------------------------------------------------
------------------------------------------------------------
------------------------------------------------------------
------------------------------------------------------------
------------------------------------------------------------
------------------------------------------------------------
------------------------------------------------------------
------------------------------------------------------------
------------------------------------------------------------
------------------------------------------------------------
------------------------------------------------------------
------------------------------------------------------------
------------------------------------------------------------
------------------------------------------------------------
------------------------------------------------------------
------------------------------------------------------------
------------------------------------------------------------
------------------------------------------------------------
------------------------------------------------------------
------------------------------------------------------------
------------------------------------------------------------
------------------------------------------------------------
------------------------------------------------------------
------------------------------------------------------------
------------------------------------------------------------
------------------------------------------------------------
------------------------------------------------------------
------------------------------------------------------------
------------------------------------------------------------
------------------------------------------------------------
------------------------------------------------------------
------------------------------------------------------------
-------------------------------ATGGAACAGCATTATGATGAACCTGTATA
TTTAATCAGTGTTGTGGCTAAAGTTTTAAGCATACATCCACAAACCTTAAGGCAATACGA
AAGAGAAGGATTGATAGAGCCAAGTAGAACCGATGGCAAAATAAGACTTTATTCTCAAAG
AGATATTGACCGTATTAAACTTATATTGCGTTTAACAAGAGACATGGGAATCAATCTTGC
TGGAGTAGATGTTATCTTAAAATTGAAAAACCAACTTCACGAATTTGAAAATTTAATTGA
TGAACTACGCTTAGAATTAAGCAAACAACAAGATAAAGAAGCGGCTAGTAAAGCCGTTGT
TAAGCATAAAAATAGCTTTGATTTGATTTTTTATGAGAAAAAATAAATGACTAAAGCAGA
TTTTATTTCATTAGTTGCTCAAACAGCTGGGCTAACAAAAAAAGACGCTACTACTGCTAC
TGATGCAGTTATTTCTACTATTACTGATGTTTTAGCTAAAGGTGATAGCATCAGTTTTAT
TGGTTTTGGTACTTTTTCAACTCAAGAAAGAGCTGCTAGAGAAGCTAGAGTACCAAGCAC
AGGAAAAACAATCAAAGTTCCTGCTACAAGAGTTGCAAAATTTAAGGTAGGTAAAAACCT
TAAAGAAGCTGTTGCAAAAGCAAGCGGCAAAAAGAAAAAATAA------ATGTGTTTGTC
TATACCTTCTGAAATTTTAGAAATCGATGAGTTAAACAATGCTTTAGTGCAAACTTTAGG
CGTGAAAAGAAAAGTGAATTTAGATTTGATTGATGAGCCTTTAAAACAAGGCGATTATGT
CTTAATCCATGTAGGCGTTGCCATGGAAAAAATCGACAAAGAAGCTGCACTAGAAAGCAT
TAAAACCTATCAAGAAATAGTAGAAAAAATGAATAGTGGAGAGATAAAAAGTGATGAAGG
AGATTTGGGTTTAAATGAATTTCATCGATGATTGAGTAAAGAAAAAGAAGTATTGCTCAA
TGAAGAAATAAGAGCGGATGAAATCAGATGTGTTGGCGATGATGGCAAAGTTTATGGTAT
TATCAGTAGTGATGAAGCTTTAGAAATTGCAAATCGTTTAGGACTTGATCTTGTAATGAT
AGCTGCAGATGCTAAGCCACCTGTTTGCAAGATCATGGACTATGGTAAATTCCGTTATCA
ACAAGAGAAAAAACAAAAAGAAGCAAAGAAAAAACAAAAAGTGATTGATATAAAAGAAAT
CAAACTTTCTGTAAAAATTGCTCAAAATGATATTAATTACAAGGTAAAACATGCTTTAGA
ATTTTTAGAACAAGGTAAGCATGTGAGATTTCGTGTGTTCTTAAAAGGACGTGAAATGGC
AACTCCTGAAGCAGGTGTAGCTTTGCTTGAAAAAATTTGGACTATGATAGAAAATGAAGC
TAATCGTGACAAAGAGCCAAATTTTGAAGGTCGTTATGTAAATATGCTTGTAACTCCTAA
AAAGGCTTAAGTGAAAAATCTTAATTATGGAATCATAGGACTTGGAAAATTTGGATCAGT
TGTAGCAGATGAACTCATTGCTGGAGGTCATACTGTTATCGTTGCGGATAAAGATGAGGA
AGCTTTAAAAAGTATACAAAATCCTCCAAGCTATGCTTATATTTTAGATTCTACAAATAT
TTCAGCCCTAAAAGAAGCAGGCTTTCATGATGTTGAAGTTGTTATTGTTAGCATAGGAGA
AAATGTTGAAAAATCAATCCTTACTCTTATGGCGCTTAAAGATATAGGTGTTAAAAATAT
CATTGCTAAAGCAACCTCTAATATCCATGGTCAAATTCTTTCTAAGTTAGGTGCAACAAA
GGTTATTTATCCTGAAAAAGAAAGTGCTAAAAGACTAGTAAAAGAATTTTTAACTAAAGA
TGCTGATTATGAAGTTTTTGATCTTTCAGCAAATACTATACGAGCTATTAAGATCAATAT
AGATGAAAAATTAGCAGGAAATTCTTTAAAACATGTAGCACAAAATATGAAAGTGATTTC
TTATAAAAAATTAAATAGCGACTGGGAAATACTACCTGATTTAGAAACCACGACAGTTTA
TAGTGGAGATGTTGTAATTCTCCTTGGAACAGTTAAGGAACTTAGAGAATTTGAACACTA
AATGCCACTGATTATTCCAGAAAATATACCCGCTTATGAGCTTTTAAAAGAGCACGCTTT
TATCATGGGATTAAGGAGAGCAAAGCATCAAGATATCAGGCCGCAAGAAATTTTGATTGT
CAATCTTATGCCAAAAAAAATTGAAACAGAAAATCAAATTCTAAGCTTACTTGCAAATTC
TCCTTTGCAAGTAAATATCACACTTTTAGCCACGACTAGCTATGTGGGTAAAAATACTCC
TTTTACTCATTTGGAAAAATTTTACAAGGGTCTTGAAGAGGTTAAAAAACATAAATTTGA
TGGTGCTATCGTTACGGGAGCTCCTGTGGAACAAATGGATTTTGAAAAGGTTGCTTACTG
GGAAGAATTGCTAGAAATTTTTGATTTTTTAAAGCAAAATGTAACAAGTTCTATGTATAT
TTGTTGGGGTGCCATGGCTGCTTTAAAATACTTTTATGGTGTGGATAAAATCTCTTTAGA
TAAGAAAATTTTTGGAGTCTATAAGCATGATAAAGTTTCGCCTGATCTGCTTTTAACAAA
TTTAGATGAAAAGGTTTTAATGCCTCATTCAAGACATTCTAGCATGGATGAAGAGCAAAT
TTTAGCACTACAAAAACAAGGGAAATTAAAAATTTTGCTTAGAAATAAAAAAATCGGCTC
GGCTTTATTAAGAGATGAAAAGAATATTTTTATTTTAGGGCATTTGGAATATTTTAAAGA
GACTTTACATCAAGAATATGTAAGAGATAATTTCATACAAAAAGCTAAAAATTATTATGA
TAAAAAGGGCAATATAAAATACAATTGGCGTTCAAATGCAAATACCATTTTTGCAAATTG
GCTCAATTATGATGTGTATCAAAGCACACCTTTTGTGCTTTGAATGAATTTCAATAAAGA
AACTTTAGCATTACACGGAGCTTATAATTTTGATACTCAAAGAAGTATTAGTGTGCCTAT
ATATCAAAACACTGCGTATAATTTTGAAAATTTGGATCAAGCTGCAGCAAGGTTTAATCT
TCAAGAACTTGGCAATATTTACTCAAGACTTAGCAATCCTACAAGCGATGTTTTAGGACA
AAGACTTGCTAATGTCGAAGGAGGGGCTTTTGGAATTCCTGTTGCTAGCGGTATGGCAGC
TTGTTTTTATGCTCTTATCAATTTAGCAAGTTCGGGAGATAATGTCGCGTATTCGAACAA
AATTTATGGTGGGACTCAAACTTTAATTTCTCACACACTTAAAAATTTTGGCATAGAAGC
TAGGGAATTTGATATCGATGATTTAGATAGCTTGGAAAAAGTTATAGATCAAAACACAAA
AGCGATTTTTTTCGAAAGTCTTTCAAATCCTCAAATTGCCATAGCTGATATAGAAAAAAT
AAGCCAAATAGCAAAAAAACATAAAATCGTTAGCATTTGTGATAATACCGTTGCTACTCC
TTTCTTACTCCAACCTTTTAAACATGGCGTGGATGTAATCATGCATAGTTTAAGTAAATA
TGTAAGCGGTCAAGGCAGTGCTTTGGGTGGAGCACTTATAGAAAGAAAAGATTTAAACGA
CTTGCTTAAAAATAACGATAGATATAAAGCTTTTAACACTCCTGATCCAAGTTATCATGG
ACTGAATTTAAATACACTTGATTTGCCGATTTTTAGTATTAGAGTCATCATCACTTGGCT
TAGAGATCTAGGAGCTAGCTTAGCACCTCAAAATGCTTGGTTACTTTTACAAGGACTTGA
AACCTTGGCAGTGCGTATAGAAAAACACAGTCAAAATGCTGAAAAAGTTGCGAATTTTTT
AAATTCTCATCCTGATATCAAGGGCGTAAATTATCCTACTTTAGCAAGTAATGCTTATCA
TAATTTATTTAAAAAATATTTTGATAAAAATTTTGCTAGCGGGCTTTTAAGCTTTGAAGC
TAAAGATTATGAGCATGCTAGAAGAATTTGTGATAAAACTCAACTTTTCTTACTTGCTGC
AAATTTGGGTGATAGCAAGTCTTTGATCATCCATCCTGCTTCTACTACTCATTCGCAACT
AAGCGAAGAAGAACTCCAAAAAGCAGGCATTACGAAAGCTACTATACGCTTAAGCATAGG
ACTTGAAAATAGCGATGATTTGATAGCGGATTTAAAACAAGCTATAGAAAGTTAAATGAA
CTCAAAAACT-AAACTTATTCATTGTGGCAGAGGCGATCAAGGCGCTGAAGTAAGATCAG
TCAATCCTACACTTATGCGTGCATCAACCATACTTTTTAAAGATCACGCAACTTGGCAAA
AATACAGAGGATTAAATGCTTATAGATCAATTCAGTAGAAAGATAAATTATCTTAGAATT
TCAGTTACACAAAGATGTAACTTTCGCTGCCTTTATTGTATGCCAAAAATTCCTTTCGAT
TATCAGCCAAAAGAAAATTTATTAAGCTTCGAAGAACTTTTTTTATTTGTTAAAGCAGCT
ATAGACGAAGGAATTGAAAAAATCCGTATAACAGGTGGAGAACCTTTATTAAGAAAAGAT
TTAAGTATTTTTATAAAAATGATTAGCGATTATAAAAGCGATATTGACCTTGCTATAACT
ACAAATGGATTTTTACTAAAAGACTTTGCTAAAGACCTAAAAAATGCTGGACTTAAACGA
CTTAATATTTCACTTGATACCCTAGATCACAAAAAAGCAAAAACTCTTGCGCAAAAAGAT
GTATTAGATAGTGTTTTATCTGGAATTGATGAAGCTTTAAATCTAGATTTGAAAGTAAAA
CTTAATACTGTAGCTCTTAAAAATTTAAACGATGATGAACTGATATCTCTTTTGGAATTT
GCAAAATCAAAAAAAGCTCAAATTCGCTTTATAGAATTTATGGAAAATACTCATGCTTAT
GGTAAATTACAAGGATTAAAAAGAGATGAAATTATACAAATTTTGAGTCAAAAATATCAA
ATTCAACTTATAAAAAAAGATGAAAAAGCACCTGTGAGTATTTACAAGGCAGATGATTAT
GAATTTGGAATTATAGATCCTCATAGCCATGAATTTTGCGATTCTTGCAATCGCATACGC
TTAAGTGCTGAAGGCTTGTTAATACCTTGTCTTTATTTTGATGAAGCATTAAGCATAAAA
GAAGCGGTTCGAAAAGGTGATATTAAAGCCGCTGTAGAAATATTACAAGAAGTATTAAGA
AATAAACCAGAAAAAAATAAATGGAGTGTTGTTGATAATGAAACCTCATCTCGTGCTTTT
TATCAAACTGGAGGTTAAATGATATTAGATCAACTTATAGGATTTTTTTCTAGTGATATG
GGGATTGATTTAGGAACAGCTAATACGCTAGTTTTGGTAAAAGATAAGGGTATAGTGATA
AACGAGCCTTCTGTTGTGGCAGTTGAAAGAGAAAGGTATGGTTCCAAAGCAAAAATTTTA
GCCGTAGGTAAAGAAGCTAAAGATATGGTGGGAAAAACTCCAGGTAACATCGAAGCTATT
CGTCCTATGAAAGATGGCGTGATTGCAGATTTTGATATGACTGAAAAAATGATCCGCTAT
TTTATAGAAAAAACACATCGTAGAAAAAGTTTTTTACGCCCTAGAATTATTATTTCTGTT
CCTTATGGTTTAACTCAAGTAGAAAGAAAAGCGGTAAGAGAAAGTGCTTTAAGTGCAGGT
GCAAGAGAGGTATTTTTGATCGAAGAGCCTATGGCAGCAGCTATTGGTGCAAGTTTACCT
ATACAAGAACCTAAAGGAAATTTGGTAGTAGATATAGGGGGTGGAACTACTGAGATCGGA
GTGATTTCTTTGGGTGGACTTGTGATTTCAAAGTCTATTCGTACAGCTGGAGATAAGCTT
GATATGAGTATAGTTAATTATGTAAAAGAAAAATACAATCTTATCATAGGTGAAAGAACA
GGCGAAGAGATCAAAATCACCATAGGTTCAGCAATACAACTTCCAAAAGAACTTTCTATG
GTGGTAAAAGGACGCGATCAAGTAAGTGGACTTTTAAGTCGTATTGAACTTACAAGTGAA
GATGTAAGAGAAGCAATGCGTGAGTATTTAAAAGAAATTGCTGATGCTTTAAAAATGGTT
CTTGAAATGATGCCGCCTGATTTAGCAAGTGATATAGTAGAAAATGGTGTAGTTTTAACA
GGTGGTGGAGCATTGATTCGTGGTTTTGATAAATACTTAAGTGAAATTGTACGTTTGCCA
GTTTATATCGCAGATGAACCGCTTTTAGCTGTAGCAAAAGGAACGGGTAAAGCTTTAGAG
GAAATTTCATTATTGCAACAATTAACCAATGAAGAATAAATAATGAAGAAGAAATTGGTT
TTATTAGGAAGTGCTGCAGTGGTATTTTTTGCCGCTTGTGCAATGAATAGTGGGGTAAGT
TCGGAACAAATTGGACTTAGAAAAGCAAGTTTAGAAAATGAAAATAAAGTAAATTTAGTG
GAAGCAAATTTCACAACTTTACAACCTGGGGAATCTACTCGTTTTGAGCGTTCTTATGAA
AATGCACCACCATTAATTCCGCATGCTATTGAAGATTTGTTACCTATAACTAAAGATAAC
AATATGTGCTTAAGCTGCCATGATAAGGCTATAGCAGCAGATGCTGGTGCAACTCCACTT
CCTGCTAGTCATTATTATGATTTTAGACACAATAAAACCACAGGAGATATGATTAGTGAT
AGTCGTTTTAATTGCACTCAGTGTCATGTTCCACAAAGTGATGCAAAACCTTTAGTGGGA
AATAGCTTTAAACCTGAATTTAAAAATGAACAATTAAAAAGTCGTTCAAATTTAATTGAT
GTGATTAATGAGGGTGTAAAGTAAATGAAAGGTAGAAGAGAATTTTTCGTTAGTGCCTTT
AAGGCTGCATGTTTATGTACAGGAGGTGGATTTTTGGCTAATTTGGCTTTAAAAGCCGAT
GATAATTATGCTTTGCGTCCTCCTGGGGCTGAAGATGAAGCTAGATTTTTAAGCAAATGT
ATTCGTTGTGGGCTTTGTGTAAAAGCCTGTCCTTATGATACTTTAAAGCTTGCTAGCTTG
TTAGATAGTCCAAAAAATGGCACGCCTTTTTTTAAGGCAAGAGAAATTCCTTGCTATCTT
TGTAAGGATATTCCTTGCATTAGAGAATGTCCAACTGATGCTTTAGATAAAAAGCATTTA
GAGCAGGGTATAGAATCTTTGAAAATGGGTATTGCTATTGTTGATAGTGCTTCTTGTGTG
GCACACTGGGGAATTCAATGTGATGCTTGTTATAGAGCTTGTCCTTTGATAGATAGGGCT
TTAAAACTTGAGCTTAAACGCAATGAACGCACCGCCAAACATGCTTTTTTACTACCTAGT
GTGGATCATGAAGTGTGTGTAGGTTGTGGGCTTTGTGAACTGGCTTGTATTACTGAAAAA
CCGGCCATTCGTGTTTTGCCAAGGGAGTATGTATTGGGAAAAGCAGGATCTCATTATGTA
AAAGGCTGGGATGAAAAAGATGAAGGTCGTATAAAAAATGCAGATACTTCAAAACATTTT
GATGCTAAAAAAGCAACCAATTATTTAAATGATGGAGAACTGTGAATGGCAGAGCATCAA
GTAAATTATGCAAGTGGTTTGCCCGTAGTTTTAACTAGTGTTGATAAACTAGTTCAATGG
GGCAGGAGTAATTCTTTATGGGCTTTATCTTATGGACTTGCCTGTTGTGCGATTGAGATG
ATGGCGGCTGGGGGTTCAAGATATGATTTTGATAGATTTGGAACGATTTTTAGAGCTTCG
CCACGCCATAGTGAAGTAATGATTATTGCAGGAACTTTATGTAAAAAGCATGCTGAATTT
ACAAGAAGACTTTATGATCAAATGCCTGATCCTAAATGGGTGATTTCTATGGGAAGTTGT
GCCAATACAGGCGGTATGTTTAATACTTATTCTACTGTTCAAGGAGTGGATAGAATTATA
CCTGTAGATATTTATGTGCCAGGCTGTGCTCCACGTCCAGAAAGTTTTCAGTTTGCTTTG
ATGATTTTGCAAAAAAAGATCCGCAAAGAAAAAGCAAGTCGTAAAATCGCACCTAAAAGG
TTGGTATAA---------ATGAGTGATTTTGCTTTTTTTGCTTTAGAGACTTTGATTAAA
TGTATTATTATCATTGCAATATTTGCGAGTTTAGCAGGTCTTGCAACTTATGCTGAAAGA
AAGGTTTTAGCTTATTTTCAAAGACGCATAGGGCCTGATATGGTAGGGCCTTTTGGGCTT
ATTCAACTTGTAGCTGATATGATAAAGCTTTTTACTAAAGAAGATATAATCCCTTCAAAT
TCGCAAAAATTTATTTTTGCTATAGCACCTTTGATTTCTGCTATTTGTGCTTTTATTTCT
TTAGCAGCTATTCCTATGCTACCTGAATTTACTTTATTTGGAAGGGTTATTCAGCCTATA
GTGGCAGATATCAATGTAGCTTTGCTTTTTGTCATCGGTACTTCAGGACTTTGCTTTTAT
GCGGTGTTTTTGGGTGGACTTGCAAGTAATAATAAATGGTCGATTTTAGGGGCTGCAAGA
GGGCTTGTAGCGATTATTTCCTATGAAAGCGTAGGAGCTTTAGCTTTGATTGCTATTATA
ATGCTTGTAGGTTCTTTTTCTTTGGTGGATATTAACAATTATCAAAGCGATGGATTTTTT
TCTTGGCTTATTTTTAAACAACCTTTGGCTTTTGTGCTTTTTATAATTGCTTTATTTATA
GAGACTAATAGAACTCCGCTTTGTTTGACGGAAAATGATGCTGAAATTGTAGCGGGTTAT
GGAACGGAGTATTCGGGTTTAAGATGGGGTATGTTTTTCATAGGTGAATATACTTCTATG
ATAGCTGGAGCTATTTTGGTCACTCTTTTGTTTTTAGGGGGTTTTAATAGCTTTTGGATT
ATTCCTGGTTGGATTATGATGATAGTAAAATCAAGTTTTATTTTCTTTTGGTATTTTTGG
GCAAGAGCTGCTTTTCCGCAATTGCGTCCAGATCAAGTGATGAAAATGTGCTATTTGATC
TTAATCCCTTTAGCTGTTTTAAACCTTTTAATCACTGCTTTGACAGTTCTTTTATAGATG
GAAGTCATTACTTCTATCAAAGAAGCAAAACAAATTGTAAAAAATTGGAAATCACATAAC
CTTAGCATAGGCTATGTTCCAACCATGGGCTTTTTACACGATGGGCATTTAAGTTTAGTC
AAAAATGCCAAAACACAAGATAAAGTCATAGTAAGTATCTTTGTAAATCCTATGCAATTT
GGCCCTAATGAAGATTTTTCTAGTTATCCAAGAGATTTAGAACGCGACATTAAAATGTGT
CAAGATAATGGCGTTGATATGGTTTTTATCCCCGATGCAGCTCAAATGTATCTTAAGAAT
TTTAGCACCTATGTGGATATGAACACGATCACGGATAAGCTTTGTGGAGCTAAAAGACTG
GGGCATTTTAGAGGCGTTTGCACAGTTTTGGCTAAATTTTTTAATATCCTAAACCCTGAT
ATAGTCTATATGGGGCAAAAAGACGCGCAGCAATGCGTAGTCGTTAGACATATGGTTGAT
GATTTAAATTTTGATTTAAAAATTCAAATTTGTCCTATCATTAGAGAAGAAGATGGCTTA
GCTAAAAGCTCTAGAAATGTATATCTTAGCGAAGAAGAAAGAAAAGCGTCACTAGCTATA
TCTCAAAGCATTTTTTTAGCTGAAAAATTAGTCCAAGAAGGAGAAAAAGATACTTCCAAA
ATTATCCAAGCTATGAAAGATATTTTAGAAAAAGAAAAATTAATCAAAATCGATTATATA
GAATTAGTTGATTTTAACACTATGGAAAATATTAAAAATATCGCCGATAATGTTTTAGGA
GCAGTGGCTGCTTTTGTTGGAAAAACAAGACTCATTGATAATTTTTTAGTACAAGGATTA
AAATGAATGTATATAAAAGATATACAAAGATTTGAAGATAATCGCTATCGTGCTAGGGCT
TATATGAGTTATATTTTAACAAGAAATCTGCCCAATAAACTTCCTGACATTCACCTTGAA
ACGATTAAAACAGCTTTGGATAAAATAGCTCATGAAGTTGTTGTTTTTGATGCTTTGTAT
ATTTTAGATATTTCAGGCATGCAAATAGAAAATGCGATTTCCTTAAATAAGGCTCATGAA
ATAGGACAGGGTGAGGATAGAAGTACTCGTTCTTATTTTTATAGAGCTGTAAAATTAAGA
CGATGTGTTTTGAGCGATCCTTATCCTTCGGTTTTAAATAATGAGCTTTGCGTGACAGCT
TCTATGCCAATTTACGATGATAAAAATAACTTGCTTTTTGTTGTTTGTATTGATATAAAA
CTTGAAGATATTTTAAAGATTATTCAAGCAGGAAAATTTGAATTTGTTTTTACTCAATTT
AGTCGTTCGGTATATTTTTGCTTCGCACTGGTTTTATTTGTGATTACTTGTTTTTTATTT
CAAAAAGGTTTTTTTAGTCTTTTTGATAATCAAGCTATAGGTATAGAACATATGTTTGAA
AGTACCATCGCTATAACTTTGGCTTTAGCTATTTTTGATTTGGCAAAAACTTTGATCGAA
CAAGAAGTATTAGGAAGGACAAAAAAAGAAGAAGGTGGAATTCAAAAAACTATGGTGAGA
TTTTTGGGTTCTATTATCATTGCTTTAGCTATAGAAGCTTTGATGTTGGTATTTAAACTT
GCTATTGGTGATCTTTCTCAGATGATTTATGCGATTTATCTTATCGGTGGAGTGAGCTTG
CTTCTTTTAGGTTTAAGTGTATATTTATTTACGGTTAAGTATAAAAATAATAATATTTGA
ATGCAATACAGCATAGAAATTAACAAAAATACAGAAATATTTAATATAGACAAAGTCGCC
AAACAAGCTGCCGGTGCTGTTTTAATGAGACAAGGCAAAAGCGTTGTTCTAGCTACAGTT
GCAAGAGAAGAAAAACAAGTTGAAGAAGATTTTTTACCTCTAACCGTCCAATACATCGAA
AAAGCTTATGCCGCAGGAAAAATCCCTGGTGGTTATGTCAAAAGAGAAACCAAGCCAAGC
GATGCAGAAACCTTAACAGCACGCATTATTGATAGAAGCTTACGCCCTCTTTTTCCAAAA
GGCTATGCTTATCCGACTCAAATCGTTGTGATGGTTCTCTCAGCTGATCCTAAAGTAGAT
TTGCAAGTAATGAGCTTAAATGCCGCAAGCGTGGCACTTTATCTTAGTGATATACCTATG
AAAGCTCCAGTATGTGGTGTGCGTATAGGAAAGATAGATGGAAATTTCATACTCAATCCA
AACAATGAAGAGCTTCAAAATAGCACCCTAGATCTCTATGTAGCAGGTGTAAAAGATGAG
CTTTTGATGATAGAAATGAGAGCCTTACCTGATCAAAAAGAAAATGAAATCTTTATCGAA
GCTCCTTATGCTGATGTTTTAACTCAAACCACTTCACAAAATATGAATGAACTTAGCGAA
GATGAAATTTTAGAAGCTCTAAATTTAGCTCAAAAAGCTATATTAAATGGTTCAAATGCT
TATGAAGAAGCCTTTAGCAAACACAAAAAAAATTCTCAAA-----TCGAACTAAAAAATG
AGATTGAATATCCTGAAATTTTAGCTTTTATAGAAAATAATTTCCAAAAACAAATCAAAG
AAGCCATCAACCAAATGGCAAAAAGCGAAAGAGCAAGCGAACTAAATAAAATCGCTAAAG
AAATTTCAAATCTTGAAATCGCTAAAGAGTGGAGCGAAGAAAGTGTCTTAAATACCTTAG
CTAAAGTCAAACGCAAACTTATTCGTGAGCAAATTTTAAATGAAGGCAAAAGAGCTGATG
GTAGAAGTTTAAACGAAGTGCGTCCTATTAATATAGAAACCAACATCTTACCAAACGCTC
ATGGTTCTTGTCTTTTCACTCGTGGACAAACTCAAGCCCTAGTGGTTGCAACCTTAGGCG
GAGAAAACGATGCTCAAATGATAGACTTGCTTACAGAAAAAAATCCTATAAGCGAACGCT
TTATGGTAAATTATAATTTTCCAGGTTTTTCAGTAGGCGAAGCAAGTCCTATCAAAGCTC
CAGGAAGAAGAGAACTAGGACATGGAAATTTAGCCAAAAGAGCACTTTATCCAAGTGTGG
ATGAAAACTATCCTTATGTAATCCGCTTAGTCAGTGAAATTTTAGAAAGCAATGGCTCAA
GTTCTATGGCAACGGTTTGTGGCGGATCTTTAGCCTTAAAAGCAGCAGGAGTGCCAAGCT
TAAAACTTGTTGCAGGAGTAGCCATGGGGCTTATCTTTGAAGATAACAAGTATGCTGTTT
TAACAGATATCATGGGACTTGAAGATCATGATGGGGATATGGACTTTAAAGTAGCAGGAA
GCAAAGACGGCGTTACTGCTCTTCAAATGGATATAAAACTAGGTGGAATCGATCAAGAAA
CACTAAAACAAGCTTTATACCAAGCCAAAGAAGGAAGAATTCACATTCTAAATATCATGG
AAGAAGCCGCCAAAGAAATCATAGTCAATGAAGAAGTTTTACCTAAACTTGAGCTTTTTA
GCGTTGATCCTTCAAAAATCGTTGATATTATAGGACAAGCCGGAAAAACCATCAAAGAAA
TCGTAGAAAAATTTGGCGTTTCTATAGACTTAGATCGCGAAAAAGGTGAAGTAAAAATAG
CAGGTAGTCAAAATGAGCAAATCAAAGCCGCAAAAGACTACATCATAAACATCACAAGCT
CTCAAAAAGGAACTAAAAAAGGCTCTAAAGACAAAGATATATCAGGCTTTGAACTTGGGC
AAGAATTTCAAGGTATTGTTAAAAAAATCGCTCCTTTTGGAGCCTTTGTGGAACTTAAAA
ATGGTGTTGATGGTTTATTGCATAGTTCAAAAAGCAAGCATCTTAATTTAAGCGAAAACC
AAAGCTTAAAAGTTAAAATCAGCGAAATTAAAAACGGAAAAATTTCTGTGGATTTGTGTG
AGTGAATGCGAAATTTGCTTGAAAATATTAAGAAAAATTCTCAAAAACTACTTAACTTAA
CGCCCAAAGATAAAGAAAAAATTATTCTAAAATTAGCTCAAATTTTAAGAGAAAATTTCA
AAATTATCCTAGAAGCAAATAAAAAAGATATGGCAAATTTCACAAAAAGCGGAGCAATGA
AAGATAGGCTTTTGTTAGATGAAAAACGTATTTTAGCTCTTTGCGAAGGCCTAGAAAAAA
TCGCTTACATCGAAGATCCTATAGGCAAAATTTCTAAAGGCTGGAAAAATTATGCGGGTT
TAAACATACAAAAAATAAGCATTCCTTTAGGACTCATTTGTGTTATTTACGAAGCAAGGC
CTAGTCTTAGCGCTGAAATCGCAGCTTTAATGATAAAAAGTTCCAATGCTTGTGTATTTA
AAGGCGGAAGTGAAGCAAAATTTACAAATGAGGCTATATTTACTCTTGTTAATAAAGTAC
TTAAGGAATTTGATTTGCAAGATTGTTTTGCTATGTTTACCCAAAGAGATGAAATCTTGC
AAATTCTAGCCTTTGATGATTTAATCGATGTGATCATACCTCGCGGAAGTTCAAATATGA
TACAAGAAATTGCAAACAATACCAAAATTCCTCTCATTAAGCAAAATAAAGGCTTGTGTC
ATGCTTTTGTAGATCAAAGTGCTAACTTAGATATGGCTTTAAAAATAATCCTTAATGCAA
AGTGTCAAAGAGTAAGTGTTTGTAACGCTTTAGAAACGCTTTTAATCCATGAAAAAATTG
CTAAAAATTTTATAAGTCTTTTAATACCTGAATTTGAAAAATTTAAGGTAAAAATTCACG
CCCATGAAAATGCTTTGGCTTATTTTAACAACTCAAATTTAGAAATTTTTAAAGCAAATG
AAAATACCTTTGATACAGAATGGCTTGATTTTGCTTTAAGTGTAAAATTAGTAAAAGATT
GCGATGAAGCTATAGAGCATATCAATAAACACAGCTCCTTGCATTCTGAAACCATTATCT
CAAATGATGCTTCAAATATCGCTAAATTTCAACGCCTTATAAACTCATCTTGTATTTATG
CTAATGCTTCAACGCGTTTTAGCGATGGAGGAGAATTTGGCTTTGGTGGAGAAGTTGGAA
TTTCAACCAGCAAATTGCATGCAAGAGGTCCTATGGGGATTGAAGATATTTGCACTTATA
AATATATAATCAATGGGGAAGGACAAATTCGAGAGTGAATGAAAAAAATTCTATCTTTAA
GTGTGGCAAGTCTTGCACTTTGTGGTGCTTTAAATGCAGCAGATTTAAAAATCGCAGGTT
CATCGACTGTGTATCCTTTTACTTCTTTTGTAGCTGAAGAGTATGCAGCGATTCACAATA
CAAAAACTCCTATTGTAGAGAGTTTAGGAACAGGGGGTGGATTTAAGGTATTTTGTGAAG
GAACTACTGATATTTCTAATGCTTCAAGAGCGATGAAATTTAGCGAATTTGAAACTTGCA
AAAAAGCAGGGGTAACTGATATAGTAGGGATGATGATAGGTTATGATGGTATAGTTTTAG
CTCAAAATAAAACCAATGCTCCATTAAATATCACAAAAAAAGAACTTTTCTTAGCATTAG
CAAAAGAAATTCCACAAAATGGAAAACTTATACCAAATCCTTATACAAACTGGAATCAAA
TCAATAAAAATTTACCTAATCGTAAAATCAGCGTTTATGGTCCTCCATCAAGCTCAGGCA
CAAGAGATACTGTAGAAGAACTTGTAATGAGTGATATTTCTAAAAAAATTCCTGAATACA
AAGGCGAGTATAAAACCATACGCCAAGATGGAGCTTATATTCCAAGTGGTGAAAATGATA
ATCTAATCGTTTCAAAACTTACTATCGATAAAGATGCTTTTGGGCTTTTTGGTTATGGAT
TTTTAGTAAGCAATGTGGATAAAATCAATGCAGCAGATATTGATGGTGTAAAAGCAGATG
AAAAAAATATTGCTGATGGAAAATACGAACTTGCAAGAAGTTTATTTATCTATATCAATG
CAAAGAAAAATCCTAAAGAAGCCTTTGATTTTGCAAAAATTTATATGAGTGATGATTTGG
CAAAAAGTGGTGGAGAGCTTGAAAAAATAGGACTTGTTCCTTTAAGTGATGATAAATTAA
AAGCTTCTCAAAAACACGTAGAAGATAGAAAAATTTTAAATGATGAGCTTGTAAAAGCTG
GAAAAGTTTTTTAAATGCTTGAAAATAAAATCATCTTTGTAGCAGGAGCTTGTGGGCGTA
TAGGTAAAGCGCTTTGTCAAAAAATACTTCTTAGCAAAGGTATCCCTATACTCGCAGATA
TCAACAAAGAACGCTTAAATAAATTGCAAGAAAATTTAGAAACAAATTTTAAAACAAAAC
TTTTAAGCTTAGAACTTGATATCACTAAACAAGAAAGCTTACAAACCGCCCTTCAAAAAA
GTCAAGAAAGATACGGCAAAATCGATGCTTTTGTTAACTCAAGCTATCCTTTTGGCAAAG
ATTGGGGTAAAACGCCTTATTATGAACTCAAATACGAACAAATTTGTGAAAGTTTAAATT
TACATTTAGCAGGCTTTATGCTAGCCGCTCAAGAATTTGTGAAATTTTTTAAACAACAAG
GCTATGGTAATATCATCAATCTTAGCTCCATCATGGGAGTTTATGCGCCAAAATTTGAAA
ACTATGAAGGCACTTCCATGCAAAGCTCTTTAGAATACAGTGTGATAAAAGCAGGGATTA
ATCACATGAGCTCTTGGCTAGCTAAAGAGCTTTTTAATCAAAACATACGCGTTAATACCC
TAGCAAGTGGAGGAATTTTAGATAATCAAAATGAACTTTTTTTAAAAGCTTATAGAAAAT
GTTGTGCAAGCAAGGGTATGTTAGATGCTGATGATATATGTGGAACTTTGGTGTTTTTGC
TTAGTGATGAGAGTAGATTTATCACAGGGCAAACCTTAGTGGTAGATGATGGATGGGGCT
TATGAATGATCAAGGAGAGATTGATGGAAGTGGTTCAAATTAATACCCCAATAGCAGTGA
TGTTTGTAGCTTATGCCTTATTAATGCTTTATATAGGTTTTTATTTTTATAAACAAAATA
AAAATTCAGAGGATTATTTTCTAGGTGGGCGTACTATGGGGCCTGTGATATCTGCACTTA
GCGCAGGGGCTTCTGATATGAGTGGTTGGCTTTTAATGGGTTTACCGGGAGCTTTATATG
TAAGTGGTTTTATAGATTCTTATATTGCAATTGGGCTTACTATAGGAGCTAGTTTAAATT
GGATTTTTGTGGCAAAAAGACTTAGAATTTATACCAGTGTGATTGCAAATTCTTTGACTA
TTCCTGATTATTTTGAAACTCGTTTTGATGATGATAAACATATACTGCGCATCGTATGTG
CGGTGGTAATTTTGATATTTTTTACCTTTTATGTTTCATCAGGGCTTGTAAGCGGAGCAA
AACTTTTTGAAAGTACTTTTGGTATCAGATACGATTATGCTTTAACTACTGGAACGATTA
TTATTGTTGCTTATACTTTTTTAGGTGGATATAAGGCGGTTTGTTGGACGGATATGATAC
AAGGGCTTTTAATGATGATGGCTTTAATTATTGTACCTTTGGTTATGCTTTATCATTTAG
GTGGCTTTGGTGAAGCGATGAATATAGTAAGAGAAATAAAACCACAAGCTTTATCTATGG
GCGAAGGAGTAGGAGTTATAAGTATTATATCTGCACTTGCTTGGGGTTTGGGTTATTTTG
GTCAACCACATATTTTAGTGCGTTTTATGTCGATTCGTTCTACTAAAGATATTCCTATGG
CCACTTTTATAGGTATTGCTTGGATGGCGGTTTGTCTTTTAAGTGCTTGTATGATAGGTA
TTTTGGGCATAGCTTATGTGCATAAATTTGAATTAAGTTTGCAAGATCCTGAAAAGATTT
TCATCGTGATGTCGCAGCTTTTATTTAATCCTTGGATAGCAGGTATTTTACTCAGTGCTA
TTTTAGCAGCTATTATGAGTACAGCAAGTTCACAATTGCTGGTTTCAAGTTCTACTATAG
CGGAAGATTTTTATAAAAAGATTTTTAGAGAAGATGCGCCAAGTCATGTTGTATTAAATT
TAGGTAAATTAGGTGTTTTATTGGTAGCTGTAATAGCGTTTTTGATTTCTACTGATAAAA
ACTCAAGTGTTTTGAGTATAGTTTCTTATGCATGGGCCGGATTTGGAGCTTCTTTTGGTT
CTGTAATGCTTTTTTCTTTATTTTGGAGTAGGATGACAAGAGTAGGAGCAATCTTAGGTA
TGATAACAGGAGCTGCTACTGTGGTACTTTGGAAGAATTTTGCA------------AATT
CGGGTCTTTATGAAATAGTTCCAGGGTTTTTAGCAGCTTCGGCGGTGATTATTATTGCAA
GTTTGTTTACAAATGTAAGATCTGGAACTAAAGCAGCTTATGAAAAGATGTTAAAAGAGC
TTTGAATGAATTTAGAGCAAATTTATAAAGGTTGTGGTGCTTATTTAGAAGGGCATTTTT
TACTAAGTTCAGGTAAACATTCGCAATTTTATCTTCAAAGTGCAAAAGTTTTAGAGAATC
CAAAATTAGCAGCAAAACTTTGTGATGAACTTGCAAAGATTATTGCAAGCTATAAGATAG
AATTTGATAGCATTTGTTCTCCTGCTTTAGGTGGAATTTTAGCAGGTTATGAGCTTGCGA
GAGCTTGTAGTAAACGTTTTATCTTCACTGAAAGAGTAAATAAAGAAATGACTTTAAGAC
GTGGTTTTGAGGTGAAAAAGGGTGAAAAATTTATAATTTGTGAAGATATCATTACTACAG
GTGGTAGTGCTTTAGAGAGTGCAAAAATCATTGAAAGTTTAGGTGGCATTGTTGTAGGTT
TTGCAGCATTGGCAAATCGTGGTTTTTGTGTAGTAGAAAATTTAAAATCTCCAAGAAAAG
ATAATGCGAAATTACCTGAAAATTTACCACTCTTTACTCTAGGAAATTTTGAATTTGAAA
TTTATGATGAAACAAATTGTCCACTTTGTAAAAAAGGGAGTAAAGCTATAAAACCAGGAA
GCCGTGGAAATTAAATGAACCCAAGTGAGATTAAAAAACTACGCACTGAAAGTATCTTAA
AAGAGCTGATCCCTGAAGCTTTAGCAAATTTAGATGATGAAAATTTGAAAAATTTGTGTG
TAGTGGATGTAGAGTGTAAAAAAGGCAGATACGATGCTTTTGTGTATCTTGATAAGATGT
TTTTTAATGTTCATGAGCAAGAAAAAATTTTATCTTCTTTAAAAAAGGCAAGTAGAGCTT
TGCAAAATTACTGCATGAGTGAGCAGGGTTGGTATAGGTGTCCGAATTTTCATTTTAAAT
TTGATGATAGGCTTGAGTATCAAAACCATATGGATGCACTTTTTGAAAAAATAAAAAAGG
ATAAAAATGAATCTTGAATGAATATTATTGAAGGAAAATTAAATTTAGACTCAAATACAA
AAATTGCTATCATTAATGCAAGATTTAATCATATCATCACAGATCGCCTTGTAGAAGGAG
CAAAAGATGCTTTTTTAAGACACGGAGGCAAAGAGGAAAATCTAAGCCTTATACTTGTTC
CTGGTGCTTTTGAACTTCCGTATGCGTTAAAAAAAGCTATAGAAAGCAAAAAATTTGATG
CAATTTGTTGCGTAGGTGCAGTAATTCGTGGCTCAACTCCGCATTTTGACTATGTTTCAG
CAGAAACCACCAAAGGCATAGCCAATGTGAGTTTAAATCATAATATCCCTGTAAGCTTTG
GTGTTTTAACTACAGATACAATAGAACAAGCCATAGAAAGAGCTGGAAGCAAAGCAGGCA
ATAAAGGCTTTGAAGCTATGACAACTGTAATCGAGATGTTAAATTTAAGCAAGGAGCTTT
AA----------------------------------------------------------
------------------------------------------------------------
------------------------------------------------------------
------------------------------------------------------------
------------------------------------------------------------
------------------------------------------------------------
------------------------------------------------------------
------------------------------------------------------------
------------------------------------------------------------
------------------------------------------------------------
------------------------------------------------------------
------------------------------------------------------------
------------------------------------------------------------
------------------------------------------------------------
------------------------------------------------------------
------------------------------------------------------------
------------------------------------------------------------
------------------------------------------------------------
------------------------------------------------------------
------------------------------------------------------------
------------------------------------------------------------
------------------------------------------------------------
------------------------------------------------------------
------------------------------------------------------------
------------------------------------------------------------
------------------------------------------------------------
------------------------------------------------------------
------------------------------------------------------------
------------------------------------------------------------
------------------------------ATGATGAGATTAAAAGAAAAATATAATCAA
AGCATTAAACCTGCATTGGTTAAAGAATTTGATATTAAAAATCCTATGCTTATCCCTGTG
ATCGAAAAAGTAGTTATCAGCGTAGGTGCTGGTGAGTTGGCTAAAGATCAAAAAGTATTG
CAAAATGTTGCAGATACTATTTCTTTAATTGCAGGACAAAAGGCTGTGATTACTAAAGCT
AAAAAATCAGTTGCAGGATTTAAAGTTCGCGAAGGTTTTCCTGTGGGTGTAATGGTAACT
TTAAGAAAAGAAAATATGTATGCTTTTCTTGATAAATTAATTTCTATTGCTTTGCCAAGG
GTGAAAGACTTTAGAGGTTTAAGTAGAGATGGTTTTGATGGACGCGGAAACTATAACTTC
GGTCTTGATGAGCAGTTGATGTTCCCAGAAGTGGAGTATGATAAAATTTTAAGAACTCAT
GGTATGAACATTTCTATAGTTACAACAGCACAAAATGACAAACAGGCACAAAAGTTATTA
GAACTTATCGGTGTGCCATTTACAAAAGGAAAGTAAATGTCTCGTATAGGTAAACAACCG
ATTGCTATTCCAGCAGGAGTAGAAGTAAAATTAGAAGGAAATTTGCTTAAATTTAAAAAA
GGAAATTTAGCAAAAGAACTTGATACTAAAGCAAATGTAAATGTTGAGATTAAAGATAAT
AATATTCTTTTTTCTCCAAAAGGTGAAGACAGACAAAGTAGAGCTTATTGGGGAACTTAC
AGAGCTTTAGCTTACAATATCGTTGTAGGTTTAACTCAAGGTTTTTCAAAAACTCTTGAA
ATCAATGGAGTTGGTTATAAAGCAGCTTTAAAAGGTAAAGTTTTAGAACTAAGCCTTGGT
TTTTCCCATCCTATTAATTATGATATTCCAGAAGGAATTGAAATTGTAGTGGATAAAAAT
ACTATTGCAGTTAAAGGAAGTGATAAACAAGTTGTAGGTCAAGTTGCTGCTCAAATTCGT
GAATTTAGACCACCAGAGCCATATAAAGGAAAAGGCGTTAAGTATTCTGATGAACGCATT
ATCCGCAAAGCTGGTAAGACATCTAAGAAGTAAGTGACTAGAAGCGAAAAAGTTGAGATT
ATTGCTAAACTTGAAGAAGGTTTTAAAGCTAGTGAAGCTATTGTAGTTTGTAATTACAGA
GGTCTTAGCACAAAAAAACTAGAAGAGCTTAGAAATAATGCAAGAGAAAACAATGTAAAA
GTTCAAATTGTTAAAAATACTTTGGCTAACATTGCTCTTAACAATTCCGGTAAAACAGGT
CTAGTTCTTAAAGATACAAATATTTATCTTTGGGGCGAAGATCAGCTAGGTGTTTCAAAA
GTAGCTGCTAAATTTGAAGAAAATAACGATAAATTTGAAATCAAAACAGCTCATATTGAA
GGCGAAGTTGCAGATGTTGCTAAGGTTAAAGCTCTTGCTAAAATGCCTTCACGCAATGAG
TTGCTTGCTATGCTTTTGCAAGTTTGGAATGCGCCAATTACCAATTTCACAATAGGTTTA
AATGCGCTTAAAAATAAAAAAGAATCTGAATAAATGATTCAAAGTTTTACAAGACTTGCA
GTTGCTGATAATAGCGGTGCAAAAGAATTAATGTGTATCAAGGTTTTAGGGGGTAGCAAA
AGAAGATACGCTACCGTAGGTGATGTAATCGTTGCATCTGTTAAAAAAGCTTTACCAAAT
GGAAAAGTTAAAAAAGGTCAAGTGGTAAAAGCGGTTATCGTTAGAACTAAAAAAGAAATT
CATAGAGATAATGGTTCTTTGATTCGTTTTGATGAAAATGCTGCGGTTATTCTTGACAAC
AAAAGAGAGCCTATCGGAACTCGTATCTTTGGGCCAGTGGGCAGAGAAGTTAGATATGGT
GGCTTTATGAAAATCGTTTCACTAGCACCGGAGGTATTATAAATGTTAATGCCAAAAAGA
ACTAAATATCGCAAAATGATGAAAGGGCGTAACAGAGGTTATGCTAATCGTGGAACAGAA
TTTACTTTTGGTGAATTTGCATTAAAAGCAACTGAAGCAGGACGCATTAACTCACGCCAA
ATCGAAGCAGCGCGTATCGCTTTAACTCGTTTTGTTAAAAGACAAGGAAAAACTTGGATT
AGAGTTTTTCCAGATAAGCCTTTGACAAAAAAACCTTTAGAAACTCGTATGGGTAAAGGT
AAAGGTGCTGTTGAGGAATGGGTAATGAATATCAAGCCAGGTCGTATCATTTATGAAATG
GCAGGAGTAAGCGAAGAAATGGCAAGAGAAGCATTGACTTTAGCTATGCATAAACTTCCA
TTTAAAACTAAGTTTGTTACAAGAGAGAGCCAAAATGAAATATACTGAATGAGAGCAAAT
GTATTAAAAAGAAAACTAACTTTAAGAATCAAAAGAAAAAAAAGAATTAGAGCGAAAATT
TCAGGTTGTGAAAATTTTCCAAGAATTTCTGTATTTAAATCAAACAGAACTCTATATATC
CAAGCGATTGATGATGTAAAAGCTGTAACTTTAGCAGCAGTTGATGGACGCAAACTTGGC
GTTAAAGCAAATAAAGAAGGTGCTAAAAAAATCGCTGCTGAATTTGCTAAAACTTTAAAA
GCTAAAAAGATAGAACAAGTTGTTTTTGATAGAAATGGTTATGTATATCATGGTGTTATT
GCAGTTTTAGCTGAATCTTTAAGAGAAAATGGCATTAGGCTATAAATGAAAAATAAATAT
ATAGAACAATTTGAAGCAAAACAAATTGAAGGTAAAAATGTTCCAGATTTTCGTGCTGGT
GATACTTTAAAGCTTGCAATTCGCATTAAAGAAGGGGATAAAACAAGAATCCAAAATTTT
GAGGGTATTTGTATTGCTAGAAGAGGTAATGGCGTAAGTGAAACTTTTATCGTGCGTAAA
ATTGGCGCTAATAATGTTGGCGTTGAGAGAATTTTCCCTATTTATAGTGAAAGTTTAGAA
AGTATTACTGTTTTGCGTCGTGGTCGTGTACGCCGTGCAAGATTATTCTACTTAAGAGAT
AGACGTGGTAAAGCAGCGCGTATTAAAGAGCTTAAAAAATAAATGGCAGATATTACTGAT
ATAAAGACTATACTTTACACAGAAAAAAGTTTGAATTTGCAAGAGCAAGGTGTCGTAGTT
ATTCAAACTTCGCCAAAAATGACTAAAACAGGCTTAAAAGCGGTTTTAAAAGAGTATTTT
GGTGTAACTCCAAAAAGCATCAATTCCTTAAGAATGGATGGAAAAATTAAGCGTTTTAGA
GGTCGTTTAGGTCAAAGAAACAATTACAAAAAATTCTATGTTAAGCTACCTGAAGGTGTT
AGCTTAGAAAATACGGAGGCTTAAATGGCGGTTAAATTAAAAATCAAAAAAGGTGATAGC
GTTAAGGTTATCACAGGCGATGATAAAGGTAAAACAGGTAAAGTTTTAGCGGTATATCCA
AAAACACTTAAAGTGGTAGTTGAAGGATGTAAAATCGCTAAAAAAGCTATTAAGCCGAGT
GAGAAAAACCCAAATGGTGGTTTTATCAATAAAGAAATGCCAATGGATATTTCCAATGTG
GCAAAAGTTCAGGAGTAAATGGCACACAAGAAAGGTCAAGGTTCAACTCAAAATAACCGC
GATTCTATAGGTCGTCGTTTAGGTGTTAAAAAATTTGGTGGCGAGTTTGTTAGAGCTGGA
AATATCATCATCCGCCAAAGAGGAACTGCAACTCATGCAGGTAACAATGTAGGTATGGGA
AAAGATCATACTATCTTTGCTTTGATTGATGGTTTTGTAAAATTCGAAAGAAAAGACAAA
GATAGAAAAAAAGTTTCTGTATATCCTGCATAAATGGCAAGAGTATGTCAAATCACAGGC
AAGGGTCCAATGGTGGGTAATAATGTCAGCCATGCTAACAATAAAACAAAAAGACGCTTT
TTACCTAATCTCAGAACAGTTCGTGTAACTTTAGAAGATGGCACCACGAGAAAAATGAGA
ATCGCAGCTTCTACTCTGAGAACTCTAAAAAAACAAAATTCTAAATAAATGAAATATACT
GAGATTAAAGATAAAACAGCAGCTGAGCTTGCAACAATGCTAAAAGAAAAAAAGGTGCTT
TTATTCACTTTAAAACAAAAGCTAAAAACAATGCAACTTACTAATCCAAAAGAGATTAGC
CAAGTAAAAAAAGACATTGCTAGAATAAATACAGCAATTAACGCTTTAAGATAAATGGCA
GTACCAAAGAGAAGAGTGAGCAAAACTCGTGCAGCTAAACGCAGAACTCACTATAAAGTT
AGTCTTCCTATGCCTATAAAAGACAAAGATGGAAGCTACAAAATGCCTCACCGTGCGAAT
CCAACAACTAAGGAATATTAAATGCCAAAGATGAAAAGCGTTAAAAGCGCAGTTAAACGC
TTCAAAGTAGGTAAAAATAAAATCAAAAGAGGCTCAGCTTTTAGAAGTCATATTTTGACT
AAAAAACCTGCAAAAAGAATGCGTGATCTTCGCACAGCTAAATATGTGCATAGCACAAAT
GTAAAAGCTGTTGAAAAAATGCTAGGAATTTAAATGAAAGTGAGACCATCGGTTAAAAAG
ATGTGCGACAAGTGCAAAGTAGTTCGCCGTAAAGGCGTGGTTCGCATTATTTGCGAAAAT
CCAAAACATAAACAAAGACAAGGATAAATGAGAAATATTACAACATCTGCTTATACGCCA
ACAGAATTTACAATAGAAAACATTAGTGATACTGTGGCTAAAATCAGTGCTTGGCCTTTT
GAGATCGGCTATGGAATCACCCTAGCCCATCCTTTACGCCGTTTGCTTTACACTAGCACC
ATAGGATATGCTCCAACTGCGATCCATATTGATGGCGTAGCTCATGAATTTGATAGCATG
CGTGGTATGCTTGAAGATGTAGCACTTTTTATCATTAATCTAAAAAAACTACGCTTTAAA
ATTAAAGGCGAATCAAATAAAGAAATAGTAGAATTTAGCTTTAAAGGCTCAAAAGAAATT
TACGGCAAAGATCTAAATAATGATCAAGTAGAGGTAGTAAACAAAGACGCCTATCTAGCA
ACTATCAACGAAGATGCTGAACTCAAATTCACATTGATCGTTGAAAAAGGTATTGGCTAT
GTACCAAGCGAAGAAATTAAAGAGCTTATAAATGATCCTAAATTTATAGCTTTAGATGCT
TTCTTTACACCTGTAAGAGAAGCAACCTATGATATTGAAAAAGTTTTGTTTGAAGATAAT
CCTGATTATGAAAAAGTGGTTTTAACTGTAACAACTGATGGACAAATCACTCCAAATGAA
GCTTTTCAAAATGCTCTAGAAGCTATGTATAAACAATTATCAGTATTTGATAAAATCACC
AATGTTAGAAGCGTAATTAAAAATCAAGCAACAAGCAATGAACTAGAAAATACTAAATTA
TTGCAAAACATTACAGATTTAAATTTAAGTGCTAGAAGTTATAATTGTCTTGAAAAAGCA
GGAGTAGTTTACATAGGCGAGCTTGCTTTGATGAGTGTAAGTGAACTTGCAGGGCTTAAA
AATTTAGGTAAAAAATCTCTTGATGAAATTAAAAACATCATGGAAAGCATAGGTTTTCCT
GTGGGAACTTCTAAGCTTAGCGATAATAAAGAAATACTTAAAAATAAAATCGCAGAATTA
AAAGCACAAAACGAAGGATAAATGGATAAAAGAATAGAAGAAGTAGCGGCAAAAGCTTTG
GAAAAAATGGGTAATGATAGATATCGCCTTTCTTTAGTGGTAGCAAAAAGAGCGGAACAA
TTGGCAAATGGAGCAACCCCTTTGGTAGACTTTGATAAAAATAAAAATAAACTAGCAGAT
ATAGCTTTATATGAAATTGCAGAAAATAAAATCACTTTAGAGGGTTTAGTTGAAACCAAT
CGATGAATGAGCGAGGTGAACAAAAAAGTTCAAGGCGGCGTAGATGATTATCTTGAGGAA
GAAGATTTTGGACAGCTTTTAGAAGCTTTTGATAAATCAAGAGAAGAGGCTACAACAGAG
GGTGTGATTGTAGAGATCAAAAATGATGAAGTTTATGTAGATATAGGTAAAAAATCTGAA
GGTATTTTAGCTCTTAGCGAAATACAAGATGACAATTCTAAGCTATTATTTAATGTAGGC
GATGGTATTAAAGTTGCTGTTATGGGTTCTCGTGGTGGCAGATCTTTACTTTCTCATAAA
AAAGCTTTGAGAAAAGAAAAAGTTATCGAATTTATTAAAAACTATCAAGAAAATCAAGAT
GATATTTTTACCGTAAAAGTAGTTGGAAAAAATAAAGGCGGATTGATAGTTGTTGATGAA
AATGATGTTGAATTTTTCTTACCAAAATCTCAATATGGCTTCAAAGAAACAAATAATATT
ATAGGCAAAACGTTTAAAGTTAAAATTATTAAAATCGACAAAGATGAGCAAAGTATCATT
GTTTCTCGTAAAAAAACTTTAGATGACGAGAGAAGAAAACGCAAAGAATTGATCAATAAT
GTAGCACAACAAGAAGATTTAATTGAAGGTATTGTGAAAAAAATTACTACTTATGGTATG
TTTGTGGATGTAGGAGGTGTTGATGGTCTTGTTCATTACAGCGAAATTTCTTACAAAGGA
CCTGTAAATCCTGGAACACTTTATAAAGAGGGTGATAAGGTTCCAGTTAAAGTTATAAAG
TATGATAAAGAACGCAAACATTTATCCTTGTCTATAAAAGCGGCTTTACCCGATCCATGG
AGCGAGATAAAAGATACTCTTGATGTAGGTGATACCATTAAAGTAATAGTATCAAATATA
GAGCCTTATGGTGCTTTTGTGGATTTAGGAAATGATATAGAAGGATTTTTACATATCAGT
GAAATTTCTTGGGATAAAAATATTAAAAATCCAAAAGATTATATCAACAAAGGTCAAGAA
ATTGATGTTGAAGTAATTGAAATCAATCCAAATGAAAGACGCTTAAGAGTTTCTTTAAGA
AATTTACTTTCTAGACCTTTTGATGAATTTATGAAATCTTACAAAATTGCAGATGTGGTT
GAAGGGGAGATCACCTCGGTAACTTCTTTTGGTGCGTTTGTTAAACTTGGCGGTATTGAA
GGTCTATTGCATAATGAAGATGCTTCTTGGGATAGAAACGATAAATGTAAAGACAAATTC
TCTCAAGGGGATAAAATCAAGGTAAAAATTATCAAAATAGATGAAGAAAACCAAAAAATA
TCATTAAGCGCAAAAGAATTAAACAGTTCTCCAGTGCAAGAATATGCCAAAATTCATAAA
GTCGGCGATATTGTAAAAGGCACTATCCGTGATATTAAAGATTTTGGTGTTTTTGTAGAG
CTAAGTAAAAATGTTGATGCTTTAATTCATAAAGAAGATATAAGCACTTCTATGCTTGAA
AATTTAAAAATTGGCGACGATATTGAAGCTGCTATAGTTTTTATTGATGAAAAGAAAAAT
AGAATTCGCCTAAGTGTTAAAAATCTTGTTAGAATAAAAGAAAGAGAAGTTCTTAATGAA
ATCAATAATGATGATAAAGTAACTTTAGGTGATATCATTAAAGATCAGCTAGCTTAAATG
GCAAGATATAGAGGACCAGTAGAAAAATTAGAAAGACGCTTTGGTGTTAGCTTAGCATTA
AAAGGAGAAAGAAGACTAGCTGGCAAAAGTGCACTAGACAAACGCCCTTATGCGCCAGGA
CAACACGGAGCAAGAAAAGGTAAAATTAGTGAGTATGGACTTCAATTAAGAGAAAAACAA
AAAGCTAAATTTATGTATGGAGTAAGCGAAAAGCAATTCCGTCGTTTATTTGCTGAAGCA
GCAAGAAGAGAAGGAAATACAGGGGTATTACTTATCCAGCTTTTAGAACAAAGATTAGAC
AATGTGGTATATAGAATGGGTTTTGCTACAACACGTCGTTTTGCAAGACAACTTGTAACA
CATGGACATATTTTAGTAAATGGTAAAAGAGTGGATATTCCTAGCTTTAGAGTAGAAGCA
GGTGCTAAAATCGAAATCATCGAAAAAAGCAAAAACAATCCTCAAATAACAAGAGCTATC
GAACTTACAGCACAAACTGGAATCGTTGCTTGGGTTGATGTTGAAAAAGATAAGAGATTT
GGAATTTTCACAAGAAAACCTGAAAGAGAAGAAGTTGTCATTCCGGTTGAGGAAAGATTT
ATCGTTGAGCTTTACTCTAAGTAAATGGAAAAATATAATAGAGAAGAATTTGAAGAAGTA
ATCGTCGATATCGGCAGAGTTACTAAGGTTGTTAAAGGTGGTAGAAGATTTAGATTTACT
GCTTTAGTTATCGTTGGAAACCGCAAAGGTTTAGTAGGTGTTGGTTATGGTAAGGCTAAG
GAAGTTCCAGATGCTATCCGTAAAGCTGTTGACGATGCGTTTAAAAATATCGTTGAAGTT
AAAACTAAAGGCTCAACTATCGCTCACGATGTAGAGGTGAAATACAACGCAAGTAGAATT
TTACTTAAACCAGCTAGCGAAGGTACAGGAGTTATCGCAGGTGGTTCTACACGCCCTATC
GTGGAACTTGCAGGTATTAAAGACATCTTAACCAAGTCTTTGGGTTCAAATAATTCAGCT
AATGTGGTTCGTGCTACAATCAAAGCTTTAACAATGTTAAAAGGATAAATGAAACATTAT
GAGGTTTTATTTATCTTAAAACCAACACTTACTGAAGAGGAAGTGAATGCGAAGTTGGAA
TTCGTTAAAGAAGTCCTAACCAAAAATAGTGCAGAAATTGAAACTGTTGTTCCAATGGGT
ACTAGAAAATTAGCGTATAAAATCAAAAAATACGAAAGAGGAACTTATTTTGTGATTTAT
TTCAAAGCTCCTACAAACTTGATCGCTGAGCTTGAAAGGGTGTTAAGAATCACTGAAGAA
GTAATAAGATTTTTAATCGTAAAATATGAAAATAAAAAAGAAATTGCAGCTTGGGAAAAA
CTGAGCCACGGGATTAAGCAATCTAAAAAAGAAATCAAACCTTTAGATGCTCCTGAAATT
CAATAAATGATAAATGATATTATTTCAGATTCACTCACTCGTATCAGAAATGCAGGAATG
AGAAAGCTTGAAACAACCAAGCTTTTACATTCTAAAGTTGTAGAAGCTTTAGTTGGAATT
TTTCAAGCTAAGGGCTATATTGAGAGTTTTAATGTTATTGAAGAAGATAAAAAGAAATTT
ATCAATGTAGTTTTAAAATACGATGAAAAAGGTAAGAGTGTTATCAATGAGCTTAAAAGA
ATTTCTAAGCCTGGTCGTCGTGTTTATAAAGGTAAAGATGAAATCAAGCGTTTTAAAAAT
GGTTATGGTACTATCGTAGTTAGCACAAGTCATGGCGTTTTAGCTAATGATGAAGCTTAT
AAAGCAGGTGTTGGCGGCGAAATTTTATGTACCATTTGGTAAATGGCTCGTATCGCAGGT
GTGGATTTACCAAAGAAAAAAAGAATTGAGTATGGACTAACCTATATTTATGGTATAGGA
CTTTTCACTTCAAGAAAAATTCTAGATAAAGTAGGAATTTCTTATGATAAAAGAGTTCAT
GAGTTAAGTGAAGATGAAGCAGCAGCTATCCGTAAAGAAATTCAAGAAAACTATATGGTT
GAAGGGGATTTGAGAAAACAAGTTGCTATGGATATTAAAGCACTTATGGATTTAGGAAGC
TTTAGAGGCTTAAGACACAGAAAAGGCTTACCAGTTCGCGGACAAAAAACAAAAACAAAC
GCAAGAACTAGAAAAGGTAAGAGAAAAACTGTTGGTGCAAAATCATAAATGGCTAAAAAA
TCAATGATTGCAAAAGCGGCACGCAAGCCTAAATTTAAAGTTAGAGCTTATACAAGATGC
CAAATTTGTGGGCGTCCGCATTCGGTTTATAGAGATTTTGGAATTTGCAGAGTTTGCTTA
AGAAAAATGGGCAACGAAGGTTTGATTCCAGGTCTTAAGAAAGCAAGTTGGTAAATGACA
GTTATTAGACTTACAAGAATGGGTAGAACCAAAAGACCATTTTATCGTATTGTAGTTACA
GACAGTAGAAAACGTCGTGATGGTGGTTGGATAGAAAGTATTGGGTATTATAATCCTATG
GTAGAACCTGAGGTAATTAAAGTTGATGCAGAGCGTTTAGCTTATTGGAAAAGTGTTGGT
GCAAAACTTAGCGATAAAGTTGCTTCTATCACTAGCAAATAAATGGCATTTAAAAGAGAA
ATTCAAGGCGTTGTTGTTAAAATCGCTGGTGAAAAAACCGCAAGTGTTTTGGTTGAAAGA
AAAGTGGTTCATCCAAGATATAGAAAAATTGTTAAACGCTTTAAAAAATATCTAATTCAT
GATGAGAGAAATGAAGTTAAAGTGGGTGATACTGTTGTTGCAGTAGAATGCAGACCACTT
TCAAAAAGAAAATCATTTCGCTTAAAATCTGTATTAGCTACAGGAGTTGAGTAAATGGCT
AGATCACTAAAAAAAGGTCCTTTTGTTGATGATCATGTAATGAAAAAAGTCATCGCTGCT
AAAAAGGCTAATGATAATAAACCAATTAAAACTTGGTCAAGAAGAAGCACAATTACTCCT
GATATGATAGGACTTACATTTAATGTTCATAATGGTAAAAGCTTTATTCCAGTTTATATT
ACTGAAAATCACATCGGTTATAAACTTGGTGAATTTGCTCCAACACGCACATTTAAAGGG
CATAAAGGCTCTGTGCAAAAGAAAATTGGTAAGTAAATGCAAAAAGAATACGCTTTTTTT
CCAGGTTGTGTTTTATCTCAAGCTGCAAAAGAATCTAAAATTTCACTTGAAGCTATTGCA
CCTATTTTGGGTTGGAAGTTGAATGAAATTAAGGGATGGAGTTGTTGTGGGGCTTCTCAA
GCGCAGTGTGTTGATCCTATTGCGACTTTGGTAGCTAATACAAGAAATATTGCTTTAGCG
GAAGAGATGAAAATGCCAATACTTACAACTTGTAGTACTTGTATGCTAACTTTAACTAAA
GCAAAAAATACTCTTGATAAGGGTGCAAAAGAACGCATCAATACTTTTTTAGCACAAGGT
GGAATGAAATATCAAGGTTTAACGCCTATTACAAGTCTTTTGTGGGAGCTTTATGAGGAT
TTGGATAATTTAAAAAGTAAGGTGAAAAAGCCGCTTTCAAATTTAAAAGTAGCTTTATTT
TATGGTTGCCATAGTTTAAGACCTGAAGATGCTTTCGGTAAAAAAGAAAGTTCAACCAAT
CCAAAAAGTTTTGAAAGTGTAGTAGAAGTTTTAGGGGCTAAAATAGTTCCTTTTGAAAAA
CGCCTTGATTGTTGTGGTTTTCATGCTTCTTATCCTGCAGAAAAATCTGTGAAAAAAATG
TCTAGTCAAATTGTCAATAATGCAAGTGAAAATCAAGCTGATTGTGTTGTAACACCTTGT
CCACTTTGTCAAATGCAGCTTGATATCTATCAAGAAAGATTTCAAGATTATACTAATTCT
AAAGCAAGATTGCCTATTATTCATTTATCACAATTAGTAGGACTTGCATTAGGACTTTCT
AAAGAAACGGTTGGTTTAGATTATAATATTATTGATGCAAGTAAAATTGCATAAATGGAA
AAATTAATAACTTATTTTAAATTATCAAAAGCCGAATTAAGGAAAGTAATTTTTCCTTTA
AAAGAACAGGTAAGAAATGCCTATATTACAGTTTTTGTGGTTGTTGTGGTGATTTCTTTG
TTTTTGGCGTTAGTGGATTGGCTTATGTCCTCTATTGTTTCTGCGATCGTATAAATGAAT
AGAGCATTGACGAATAAGATTTTAATCACCTTAGCATTTTTATTTGCTTATAGGGTTCTG
GCTTATGTGCCAGTTCCTGGCGTCAATGCTGATGTGATTGCGGAATTTTTTAATAACAAT
CAAAACAATGCTTTGGGTTTATTTAATGTTTTTAGTGGTGGAGCGGCTGAACGCTTTTCT
ATCATTTCTTTAGGTATTATGCCTTATATTACTGCTTCTATTATTATGGAGCTTCTTGCG
GCAACTTTTCCAAATATTGGTAAGATGAAAAAAGAGCGTGATAGTATGCAAAAATATATG
CAAATTATCCGTTATGCGACTATTGTGATTACTTTGGTTCAAAGTATAGGCGTTGCTATA
GGTTTGCAAAGCTTACATGGTCGTGGTGGTGCAGGGGCTATAATGGTAGAAGATTTAAAT
ATGTTTATCGCACTTTGTGCTATTTCTATGCTTGCAGGAACTATGCTTTTAATGTGGCTT
GGCGAACAAATCACACAAAGAGGTATAGGAAATGGTATTTCTTTAATCATTTTTGCAGGT
ATTGTTTCAGGTATTCCAAGAGCGATTTCAGGAACTGTAGGACAAATCAATTCAGGCGAG
ATGAATTTCTTAACCGCTTTTGCAATTTTTGCTTTGATTTTAATCACCATAGGGGTGATT
ATTTATATAGAACTTGGAGAAAGAAGAATTCCTATTTCTTATTCTCGTAAAGTTGTAATG
CAAAATCAAAACAAACGCATTATGAATTATATTCCTATTAAACTCAATCTTAGTGGGGTT
ATTCCACCGATTTTTGCTAGTGCGATTTTGATGTTTCCAACAACAATTTTACAAACTAGT
ACAAATCCTTATCTACAAGCCATTAATGACTTTTTAAATCCAAATGGTTATTTGTTTCAT
GTTCTAACCTTCTTGTTTGTAATTTTCTTTGCTTATTTTTATGCTTCTATCGTATTTAAC
GCTAAAGACATAGCAGAAAATTTGAAAAAACAAGGCGGTTTTATCCCTGGAATTCGTCCA
GGTGAAGGAACTTCAAGTTATCTTAACGAAGTGGCTTCTCGTTTAACTTTATCAGGTTCT
ATTTATTTAGGGCTTGTTGCAACCTTACCTTGGGTTTTGGTGAAATTTATGGGTGTGCCT
TTTCATTTTGGCGGCACTTCTGTACTTATTGTAGTTCAAGTAGCACTTGATACGATGAGA
AAAATTGAAGCTCAAATTTATATGAGTAAATACCAAACTTTAAGTGCGGTAGGTTTGTAA
ATGCTAGATTTAAAAAATTTGCAAAATAATTTTGATGAAGTGGCTAAAAAGTTAAAAAAT
AAAAAAGTTGATGAAAATATCTTAAAAAAACTTGCTGAACTTTTTGCAAGTTTAAAAAAA
GAAAAAATAGCCTTGGAAGAATTTCAAGCTTTTCAAAATAAATTCAGTAAAGAGCTTGCT
ACAGCCGAAGATAAAGAAAGTTTAAAAGCAAAATTAAGCGAAAATAAAAGCAAAATTAAT
GAGCAAAGCGCTAAAGTAAATGCTTTAGAAAATGAGCTTGAGGAAATCGCTCATGCCATC
CCAAATATCCCTGATGAATGTGTGCCTGTGGGTGAAGATGAAAATGAAAATGTGGAGCTT
AAAAAAGTTTTAAATCCACCTAGCTTTGATTTTACTCCAAAAGAACATTTTGAATTAGGC
GAGAGTTTAAATTGGCTTGATTTTATGCGTGGGGTAAAAATTTCACAAAGTCGTTTTTGT
GTGCTTAAAAATGAAGGAGCTTTATTAAGCCGTGCTTTGGTAAATTATATGATAGATTTT
AATAGAAGTCGTGGATTTGAATTTGTTAATGTACCTTTTTTGGTAAATGGTGCTACTATG
TTTGGGACGGGTCAGTTGCCAAAATTTAAAGAAGATATGTATAAGGTAGATGATGAGGAT
TTGTATTTGATCTCAACTTCTGAAATTCCAGTAACCAATCTTTACAGCGGAGAAATTTTA
GTGAGTGAAACTTTACCGATAAAAATGACTTGTTATAGTGCTTGTTTTAGAAAAGAAGCA
GGCAGTGCAGGGCGTGATACAAGGGGTATTATAAGACAACACCAGTTTGAAAAAGTAGAG
CTTGTAAGTATCACTAAACCTGAGCAAAGTGATAGTGTGTTTAATGAAATGCTTGAGTGT
GCAAGTGATTTGCTGAGTTCTTTAGGTTTAGCGCATAGACATTTGATGCTTTGCACTGGA
GATTTGGGTTTTAGTGCAGCAAAAACTGTAGATCTTGAAGTGTGGCTTCCAGGACAAAAT
AAATATCGTGAGATCAGCTCGGTTTCAAATTGTCGTGATTTTCAAGCAAGACGCGCTAAA
ATTCGCTATAAAAACGAACAAGGAAAAAATGAACTCGTCCACACTCTTAATGGCTCATCT
TTGGCAGTAGGAAGAACCTTGGTAGCGATTATGGAAAATTATCAAGATAAAGAAGGAAAA
ATTCATATTCCTGATGTTTTGAAAAAATATTTTTAAATGAGTAAAAAAGTATTAATTCCA
TTGGCTCAAGGTTTTGAAGAAGCTGAATTTATAGGAATTGCGGATGTTTTAAAACGAGCA
AAAGAGTTAAATCCAGATTTGGAAGTTGTTATAGCTTCGTTAAACAGTGAGTTATTGGTA
AAAGGTGCTAATAGCATTAGTATAAAAGCAGATTGTTCTATAGAGGATGTTGATATAGAA
AATTTAGATGCTATTGCTTTGGCGGGTGGCTTTGAAGGTATGATGAATCTTAAGAATTCA
AATGTTATTTTAAATATCATTAAACAACTTCATAGCAAAAATAAAATTGTTGCCGCAATC
TGTGCTTCTCCTATAGTTTTAAATGAAGCAGGTGTTTTAGAGGGCGAGTTTGCTTGTTAT
CCTAGTTGTGAAGTTGGACTTAATGGAAATCGTGTTAACAAGGCTGTAGTTGTAAATAAA
AATGTTATAACTTCAGCAGGTCCAGCTACGGCAATTCTTTTTGGTTTAGAACTAGCTAAA
AAGTTATGCGGTGATGAAATTTATCAAAAATTATATGAGGGAATGTTGCTACCTTTGACA
AAATAGATGAAGTCTAGTGTGATTTTTGGGTTTGTGTTAAGTTTGATATTGCATACTTTA
GTATTAATGTTTTTCCTTTTTTCTTTTTATACTCAAGAAAAATCAAGTGGTGTTGATTTT
AAACAAGGAGCGGAATTTACTTCCATTATGATGGTATCAGAGTTTCCTATCGGGGAATTA
AAAGAAGTTTCGATTGATCAAAAAAAGAGTAATTCTCAAGATAAAAACAAAAAACAAGAC
GAAAGAATAAGTTTTAATTCTCAAGATAAAAATGCTGTATTAAAAGTTCAAAAAAAGATT
GAAAAGCAAGATAAAAACCAAGCTCAAAAAGAAATAGCTGATGCAAGTGAAAATTCAAAA
TTTAAAAATGAATCGCTCAGTGCTCCGCTACAAAGTAATGAAGATAAAACACAAACTATA
GTAAGTGGCAATGCCAAAGAACAAGTTAAAAGCTATCAAGCTTTGCTTATGGCTCATTTG
ACTAAATTTAAAAAATATCCTCAAGAAGCGATAATGCAAAAACAAGAAGGCGTTGTAAGA
ATTCGCGTAAGCATTGATGAAAGCGGAAATGTCTTAAGCAAAGAGCTTAAAAAATCTTGC
CCTTATGCAGCGCTCAATGATGAAGCTTTAAGTTTATTTAAAAGAGCTTCTCCATTGCCA
AAACCGCCTAAAGAAATGTTAAAAAATGGTGATAAAATCAGTTTTGTTATGCCTATTGAT
TACAATATTAAAGACTATTTAGGTAAAAAATAAATGGGAAAATATATTGAATTAACAAGT
GATAATTTTGCTCAAGCAAAAGAAGGTGTAGCTTTAGTTGATTTTTGGGCTCCATGGTGC
GGACCTTGTAGAATGCTTGCTCCGGTTATTGATGAACTTGCAAATGACTTCGATGGTAAA
GCTAAAATTTGCAAAGTAAATACAGATGAACAAGGTGATTTAGCAGCTGAATTTGGTGTT
CGCTCTATTCCTACGCTTATTTTCTTTAAAAATGGTGAAGTTGTAGATCAACTAGTTGGT
GCACAATCTAAACAAGCAATTAGCGATAAATTAAACTCTTTACTATAAATGAACACATTC
TGGATAAAATTTAAAGATATTTTAGAACTTGTAGTATTTAAGCATTCTATTTTTGCTTTG
CCTTTTTTATTTTCCTCTATGATTGTAGCATCAAAACTTGTAAATGACACTGCTTGGTTT
GGTTTTAAGGCGTTGATTTTAGGCATTATTTGTGCGGTAAGTGCAAGAAATTTTGCCATG
GCTACAAATCGTTTAATGGATGAAGATATAGATAAGGATAATCCTCGTTGTGCAAATCGC
CCTAATGTCAGTGGAAAAATAGGTAGAAAAAGCGTATGGATTTTTATCATTATTAATGCA
CTTATTTTTATATCATGTTCTTATTTTATTAATACCTTGGCCTTTTATTTGTCTTTTCCT
GTGCTTTTGGTATTGGCTATTTATTCAGCTTTTAAGCGCTTTAGTTCTTTAGCACATTTA
GTTTTAGGATTTTGTTTAGGACTTGCGCCTATTGCAGGAAGTGTTATAATTATGGGTGAA
ATTCACATTTATAGCGTTATTTTATGTTTAGGTGTAACTTTTTGGACAGCTGGGTTTGAT
CTGCTTTATTCTTTACAAGATATGGAGTATGATAAAAAAATAGGACTTCACTCTATTCCT
GCTAAATTTGGTTCAAAGGCTACTTTATTTATATCAGCTTTTTGCCATATTTTAGCGGTA
TTATTTTGGCTTCTTTTTGTGTGGGAAGTTTGGGGTGTAGCACTTGGAAAAATAGCACTT
ATTGGGGTAATTATAAGCGGTATTATTTTAGCCTTGGAACATAAAATTGTTCACAAGAAT
TTTGCTCATATTGATAGAGCATTTTTTACTCTAAATGGTTATTTAAGTATTATCTTTTTT
ATTTTTATTTGGATTGATTTATTATGGAATTAG-ATGTTAGAACTTACCAGCGAATTTAA
ACCTAGTCCTGATCAACAAGAAGCCATAAAAGGTATAGTAAAAAGTATAAAAAAAGGCAA
CAAATATCAAACCTTACTAGGCGTTACAGGAAGCGGAAAAACCTTTACCATGGCAAATGT
CATTAAAGAACTTAATATACCCACTCTTATCATGAGTCACAATAAAAGCCTTTGTGCACA
ACTTTATAGCGAATTTAAAGGCTTTTTTTCTAAAAATCATGTGGAATATTTTATATCTTA
TTATGATTATTATCAACCTGAAGCCTATATTCCACGCACTGATGTTTTCATAGAAAAAGA
CAGCTCCACTAATGAAGACTTAGAGCGTTTAAGACTGAGTGCTACTGCTTCTCTTTTAAG
TTATGAAGATGTAGTTTGCATAGCTAGTGTTTCAGCAAATTATGGACTTGGTAATCCAAA
TGAATACATAGGCATGGTTTTAATCTTTGAACTAGGTATGCAAATTTCACAAAAAGAACT
TTTAAAAAAACTTGTAGATATGGGTTATAAAAGAAATGATAATTTTTTTGATCGTGCAGA
TTTTAGAGTTCAAGGAGATATTATAGACATTTATCCAGCTTATTATGAAGATGAAGTAGT
AAGACTTGAATTTTTTGGCGATGAGCTTGATGCTATGTATCATTACAATGTTTTAGAAAA
TAAAAAAGGCAAAGATTTAAAACGCTTCATACTCTATCCTACAAGCCAGTTTAGTGTAGG
TGAAACAAGACTAAAACAAGCGATAAAAGACATAAAAGCAGAACTTAACGAACGCCTTGC
TTATTTTGAACATGAAAATAAACTCGTAGAATATCAACGCCTTAAACAAAGGGTTGAATT
TGATCTTGAAATGCTTACAAGCACAGGAATGTGTAAAGGAGTTGAAAACTATGCAAGGCA
TTTAACAGGACTTAAAAAAGGTGATACTCCTTATACGCTTTTTGATTATTTTGCGATTAA
AGATAGAAAATTTCTTGTTATAGTCGATGAAAGCCATGTATCTTTACCACAATTTAGAGG
TATGTTTGCAGGAGATAGAAGCAGAAAACAAACCTTGGTGGACTATGGTTTTCGTTTGCC
TTCAGCCTTGGATAACCGTCCTTTAATGTTTGATGAATTTATCCATAAAAATTGTCAATT
TCTTTTTGTTTCAGCCACACCTGCACCTTTAGAACTTGAACTGAGTAAAGAAAACATCTT
TCATCAAATCATGCGTCCTACAGGACTGCTTGATCCTTTAATAGAATTAAAAGATAGTGA
TAATCAGGTTGAAATTTTATTTGATGAGGCTAAAAAAGTCATACAAAGGAATGAACGTGT
TTTAGTGACTGTGCTAACTAAAAAACTCGCTGAAGAACTTACAAGGTATTATTTAGAGCT
TGGTATAAAAGTCAAATACATGCACTCAGACATCGATGCTATAGAACGCAATGAAATCAT
AAGAGGTTTAAGAAGCGGTGCTTTTGATATGCTAATTGGCATTAACCTACTTAGAGAAGG
ACTAGATCTACCTGAAGTTTCACTCATTGCCATTATGGATGCAGATAAGGAAGGATTTTT
AAGAAGCACTACAAGTTTAATCCAAACCATGGGAAGAGCAGCTAGAAATGTCAATGGTAA
GGTTTTGCTTTTTTGCAAAAAAATCACAAAATCCATGCAAGAAGCTATGGATACCACAAA
TGAACGCCGCAAACTTCAAATGGCTTATAATAAAAAATACAATATCACGCCAACTTCAGT
CAAACGCCATATTGAAGAGAGTTTGAAAAATGAAGAGGATTTAGGCGAAATTTATCGCAA
AGGTAAAAAACTAGAAAAAATGCCTGCTAGCGAAAGAGCTAAACTTGTCAAAGAGTTAAG
AAAACAAATGCTTGAAGCAGCTAAAGCACTTGAGTTTGAAAAAGCTGCTGCTATTAGAGA
TGAGATTAATAAATTAA-GGGATTTATAA-------------------------------
------------------------------------------------------------
------------------------------------------------------------
------------------------------------------------------------
------------------------------------------------------------
------------------------------------------------------------
------------------------------------------------------------
------------------------------------------------------------
------------------------------------------------------------
------------------------------------------------------------
------------------------------------------------------------
------------------------------------------------------------
------------------------------------------------------------
------------------------------------------------------------
------------------------------------------------------------
------------------------------------------------------------
------------------------------------------------------------
------------------------------------------------------------
------------------------------------------------------------
------------------------------------------------------------
---
>88
ATGATAAAAAAAGTAAAAGAAGTGTTAAATAATTCAATTTTTTTTATACCAAATTATCAA
AGAGATTATGCTTGGGAAGAAAAAAATTTAGATGATTTGTGGGAAGATTTATTAGAGGCT
GAACAAGCAGTAAGTGATCAAATGGGTCATTTTTTAGGAACTATAGTTGTATCTAAGAAT
TCTAAAAATCCAGAAATCTATGATATTATAGATGGGCAACAAAGAATTACAACAATTTTT
ATGTTACGGTATGCTTTAAATTTTAGAACGCAAAATTCTCAAAGAAATATTGTATATTTT
TGTGATGATAATGATAATTTTAGACTTCAAGTTCAAGATGAAAATAAATTGTTTTTTAAT
GAAGTTCTAAAACAAGCAGAAAATAATAAAATTAATATAGAGTTAGAAAACAAGGCACAA
ACACAAGGACAGCAAAAACTTTATAAAGTCTTTAAAGCAATTTGGAGTTATGTTGCAAGT
TTGGAATCTGATAAAGCTTTAAAATTATTTAATATCATTGGAAATATGTCTATAATGTGG
CTAGAAGAGCAAGACTCTGGAAAAGCTATTAGAGTGTTTCAAACAGTTAATGATAGAGGT
ATCCCACTTTTAATTTTAGACAAATTAAAATCTTTATTGATTTTATATTCAAATAAGTAT
TGTAAAGGGGAATTAGATGAGGTTATTAATGAAAGATTTGGAAAAATTTTTAAGATTAGC
ATGAATATTAAAAAGCATAAGACTATTCACTCTTTAGGTGATGTTCAATTTTATCAAGAA
TTAGAGGCAAGAATTTTTAATTATCATTCCTTAGGAGTGAAAGAAATTGCACATTATAGA
AATAGTGCCAATATACATTATAATGAATTAAAGAGAGTGTTGAAAAATAAAGATAAAACT
AAAGAAGAATTTAAAAAATGGTTAGACGATTATTCCAAAGACTTATTGCAATTTTTTGAA
ACTTTTTTAAAAATTCTTGAAAAGACACAAGATAATATTGAGATGTTTAAAATTTTTATG
ATACTAAAAATTAATCCTTATTTTTATTCTTCTCTTATTAGATTGGAAATGAATAATATA
TTAGATGATGAATGTTTAAGACTTTTTTCACAAGCAGAAATTATATTTTATTCCTTTGGA
CAAACTAATGATTCTACTGCTTTTAAACTTGGCGAGGTAACAGAATCAAAAGATGAATTT
AAAAATAGAATTATTGATGATTGTAATAAATGTATAAAAAGAGCAGGTTATTATGATATA
AATGAATTTATAAGTGAAATTAGTGAAGATAATTATGAATGGGGTAAATATTTTCACTAT
TTATTTTTAACATATAATAATGTTGGAATTGAAGAGTGTATGAAATTAATAGATGAAAAA
ATTTATGCTTTTACTATTGAACATATTATACCTCAAAATATAATAAATAATGGTCTATTA
AAAAATTATAAATTTGAAAACGAAGATGATTTTAATAAACTGAAAAATACTTTTGGAAAT
TTAATTCCTTTAGAAAAAATTTTAAATAGCATTTGTAGCGATCGTAGTCTTTTAGATAAG
AAAGAATACTATAAAAAATCAAAATTATCTTGTAATTTATCTTTTGCCAATGATGAAAAT
TTTTTAAATTTTGAAAAAAAACAAATTATTAAAAGAAATGAAGATTTTACTAAATGGGCT
AGAAAATTTTTTGTAGATTTTTTGAAAATCACACAAAAATAA------------------
------------------------------------------------------------
------------------------------------------------------------
------------------------------------------------------------
------------------------------------------------------------
------------------------------------------------------------
------------------------------------------------------------
------------------------------------------------------------
------------------------------------------------------------
------------------------------------------------------------
------------------------------------------------------------
------------------------------------------------------------
------------------------------------------------------------
------------------------------------------------------------
------------------------------------------------------------
------------------------------------------------------------
------------------------------------------------------------
------------------------------------------------------------
------------------------------------------------------------
------------------------------------------------------------
------------------------------------------------------------
------------------------------------------------------------
------------------------------------------------------------
------------------------------------------------------------
------------------------------------------------------------
------------------------------------------------------------
------------------------------------------------------------
------------------------------------------------------------
------------------------------------------------------------
------------------------------------------------------------
------------------------------------------------------------
------------------------------------------------------------
------------------------------------------------------------
------------------------------------------------------------
------------------------------------------------------------
------------------------------------------------------------
------------------------------------------------------------
------------------------------------------------------------
------------------------------------------------------------
------------------------------------------------------------
------------------------------------------------------------
------------------------------------------------------------
------------------------------------------------------------
------------------------------------------------------------
------------------------------------------------------------
------------------------------------------------------------
------------------------------------------------------------
------------------------------------------------------------
------------------------------------------------------------
------------------------------------------------------------
------------------------------------------------------------
------------------------------------------------------------
------------------------------------------------------------
------------------------------------------------------------
------------------------------------------------------------
------------------------------------------------------------
------------------------------------------------------------
------------------------------------------------------------
------------------------------------------------------------
------------------------------------------------------------
------------------------------------------------------------
------------------------------------------------------------
------------------------------------------------------------
------------------------------------------------------------
------------------------------------------------------------
------------------------------------------------------------
------------------------------------------------------------
------------------------------------------------------------
------------------------------------------------------------
------------------------------------------------------------
------------------------------------------------------------
------------------------------------------------------------
------------------------------------------------------------
------------------------------------------------------------
------------------------------------------------------------
------------------------------------------------------------
------------------------------------------------------------
------------------------------------------------------------
------------------------------------------------------------
------------------------------------------------------------
------------------------------------------------------------
------------------------------------------------------------
------------------------------------------------------------
------------------------------------------------------------
------------------------------------------------------------
------------------------------------------------------------
------------------------------------------------------------
------------------------------------------------------------
------------------------------------------------------------
------------------------------------------------------------
------------------------------------------------------------
------------------------------------------------------------
------------------------------------------------------------
------------------------------------------------------------
------------------------------------------------------------
------------------------------------------------------------
------------------------------------------------------------
------------------------------------------------------------
------------------------------------------------------------
------------------------------------------------------------
------------------------------------------------------------
------------------------------------------------------------
------------------------------------------------------------
------------------------------------------------------------
------------------------------------------------------------
------------------------------------------------------------
------------------------------------------------------------
------------------------------------------------------------
------------------------------------------------------------
------------------------------------------------------------
------------------------------------------------------------
------------------------------------------------------------
------------------------------------------------------------
------------------------------------------------------------
------------------------------------------------------------
------------------------------------------------------------
------------------------------------------ATGCCTTTTATAGCTATT
GCCATAGTAGCTCTTAGT-GGTATTACCACTACCCAATTGAAAATCTAA-----------
------------------------------------------------------------
------------------------------------------------------------
------------------------------------------------------------
------------------------------------------------------------
---------ATGGGACTTGGGGAAATTTCTATTATAATATTTTTAAGCCTTGC--TTTTT
TATATACGCACTATTTCTTTGCTTCTACTACAGCTCATATATCAGCAATG--TTTTTTGT
TTTTTATAGTGCAGGGCTTGCCTTAGGAGCACCACCACTTCTTTATGCTTTTATTATGAT
AGCTTCAGGTAATGTTATGATGGCATTAACTCACTATGCAACAGGAACAGCTCCTGTTAT
TTTTGGAACGGGCTATGTAACTCTTAAAAAATGGTGGAGTATAGG--TTTTGTGATTTCC
ATAGTTGATATAGTAGTGATGATAGCTGTTGGGCTTTTTTGGTGGAAAATTTTAGGATTT
TATTAAATGAGGCCAGAAAATTACGTAGCATTTTTCACTGTTTGTGGATTTTTTATAGGA
CTTGCATTTAGCATTATTAGTATAGATGAAGCCTTTGATATACTGATTTTTACTTGTTTT
ATTACTTTTATGTTTTATGTTTTTGTTCATATTGCTATTATGAATTTTATAGATGTAAAG
AAAATTAGTGGCAGAATCTTTAATAAACACGATTATGAAAAAACTAGCAATAATATTATC
AACGATTTAGTTATTCGTGAAAAGAAAATGGATATAATTTTAGAAAAGCTCAATGAAGAA
AGAGAAGAGCTAAAGAAAAATGAATCCAAAGAAAGACGAAGAAATGCTAAAAGAGCCGCC
TAAATGTTACATGCTTTGTTTTTATTGGCTTGGCCTTTAGTAATTTATCTAAGCTATAAA
TTTATAATGCTAAATATCAATCAATTAGAAAAAGATAGCAAACTATAA------------
------------------------------------------------------------
------------------------------------------------------------
------------------------------------------------------------
------------------------------------------------------------
------------------------------------------------------------
------------------------------------------------------------
------------------------------------------------------------
------------------------------------------------------------
------------------------------------------------------------
------------------------------------------------------------
------------------------------------------------------------
------------------------------------------------------------
------------------------------------------------------------
------------------------------------------------------------
------------------------------------------------------------
------------------------------------------------------------
------------------------------------------------------------
------------------------------------------------------------
------------------------------------------------------------
------------------------------------------------------------
------------------------------------------------------------
------------------------------------------------------------
------------------------------------------------------------
------------------------------------------------------------
------------------------------------------------------------
------------------------------------------------------------
------------------------------------------------------------
------------------------------------------------------------
------------------------------------------------------------
------------------------------------------------------------
------------------------------------------------------------
------------------------------------------------------------
------------------------------------------------------------
------------------------------------------------------------
------------------------------------------------------------
------------------------------------------------------------
------------------------------------------------------------
------------------------------ATGAACACATTCTGGATAAAATTTAAAGAT
ATTTTAGAACTTGTAGTATTTAAACATTCTATTTTTGCTTTGCCTTTTTTATTTTCCTCT
ATGATTGTAGCATCAAAACTTGCAAATGACACTGCTTGGTTTGGTTTTAAGGCATTGATT
TTAGGTATTATTTGTGCGGTAAGTGCAAGAAATTTTGCCATGGCTACAAATCGTTTAATG
GATGAAGATATAGATAAGGATAATCCTCGTTGTGCAAATCGCCCTAATGTCAGTGGAAAA
ATAGGTAGAAAAAGTGTATGGATTTTTATTATTATTAATGCACTTATTTTTATATCATGT
TCTTATTTTATTAATACCTTGGCCTTTTATTTGTCTTTTCCTGTGCTTTTTGTATTGGCT
ATTTATTCAGCTTTTAAGCGCTTTAGTTCTTTAGCGCATTTAGTTTTGGGATTTTGTTTA
GGACTTGCGCCTATTGCAGGAAGTGTTATAATTATGGGTGAAATTCACATTTATAGCGTT
ATTTTATGTTTAGGTGTAACTTTTTGGACAGCTGGGTTTGATCTGCTTTATTCTTTGCAA
GATATGGAGTATGATAAAAAAGTAGGACTTCACTCTATTCCTGCTAAATTTGGCTCAAAG
GCTACTTTATTTATATCAGCTTTTTGTCATATTTTAGCGGTATTATTTTGGCTTCTTTTT
GTATGGGAAGTTTGGGGTATAGCACTTGGAAAAATAGCACTTATTGGGGTAATTATAAGC
GGTATTATTTTAGCCTTGGAACATAAAATTGTTCACAAGAATTTTGCTCATATTGATAGA
GTATTTTTTACTCTAAATGGTTATTTAAGTATTATCTTTTTTATTTTTATTTGGATTGAT
TTATTATGGAATTAA-ATGAAACTAAAATTATCTTTTTGTACATTAATGGCATTTGGTTT
TTCTAACTATC-TTTTTGC-TTCAGCTATTGATCCAAAG--TTATTTTCAAGAATATCTT
GA--TGAAAGATGATAAAAAAATAGAAAATGTAAGTTTGATTTCTGGGACTAATGCGGGT
TATGTAAGTTATGAAAATGTTTTTGGTGATAAGGCTAAATATGATGATAGAATCAAAGAA
ATGCAAAATAGCAAGGATTTGTATTTTTCTCAAAATGGAAGTATAAATTTAAATAGCGAT
GTGGATTTAGGTGCTAGTGTTTTAAATTTTGAACAAAATTCACACTGGAAAATAA-AATG
GGATTTGAGCAAAATCTTAAAAATACCCAAAATGCTAAGATAGAAAAGGTTTATTTTAGT
GGAAATTTAAATCTTGATCATTCTGATGCTACTTTACAAAACATAGTTTTTAGCGGTAAT
ATTAAAGGTGTTGATGATGCAC--AAAAAAATCTTGTAATCAAAGATTCTTTGTTTGAGT
CTAATATACAAATGAGTAATATTCAAGCAG-AAAAAAGTGCTATTTATGGGAAAGTTGAT
AC-AAACAGATTAAATGCAAATAAT-TTAGGTTATAGAAAAACTTATGATAAAATTTATC
TTGAGCCGAGTTTGGAATTTATCAGTGGTTATGTAGAAGCTATGGA--TCTAAAAGGAGA
TATTGCTAGTTTAAAACGATCTTTTTATATTCCTTTAGTCGCAAAAACAGCATTTTTCAT
AGGAAGTCAAAATCAA-TTATATGCAGATCTGATTAAAACAGGAGATCAAATTTTAGAGG
ATCAAGCAAGTCAGAGAAGATATGAAGG-AAAAAAGATCAAAGAATGTTTATAAATGAAG
CCTAAATATCATTTTTTAAATAATGCAAGATATGCTTTAGAAGGGTTTTTTGCTTTATTT
AAAAATGAAATGGCGTTTAGAATTGAACTTTGCATTATTATCCCCGCGGTAGTTTTTAGT
TTTTTCTTAAAAGTTAGTTTTTTGGAGCATTTGTTATTGGTAAGTGTCTTAATACTTATC
TTAATTGTAGAAGCTTTAAATTCGGCTATTGAAGCTTGTGTTGATTTGATTACAAATGAA
TGGCATGAAAAGGCAAAAATCGCTAAAGATTGTGCGAGTGCGGCAGTGTTTTTTAGTGTG
CTTTTAGCTCTTTTTGTTTGGGGCTTTATTTTATATAATATTTACTTATGAATGGTTAAA
AATTTAATCATCAAATTTGGACGCTTGATTCTTGATGCAATTACAGCGATAAGTTTTGTT
GTAGCTTTGCTTTATTCTCTTTTTATGATGTTTAGCATCGGATTTTTAGCTGGTTTATTA
TCACTGATAGTCAGTTTTATTGCTTTATTTTTAAG-TTTTTTTGTAATCTATCTTGTTAT
AGATATCAGAGATGCTCTTGTAAATAAAGCTTAA--------------------------
------------------------------------------------------------
------------------------------------------------------------
------------------------------------------------------------
------------------------------------------------------------
------------------------------------------------------------
------------------------------------------------------------
-----------------ATGGAATGGTTTTATTTGTTTTTAGCTACTGCTTGTGAAATTT
TTGGCGTGGTGATCATGAAAGAACTTGTAAGCACTAAAAATAAGCTTTACCTTTTGGCTT
TGATAGTGTGTTTTGGATTTTCTTTTACTTTTTTAAGTTTAAGTATGCAAAATATCGCTA
TGAGTGTTGCTTATGCTATATGGACAGGAGCTGGAACTGCTGGTGGGGTAATGATAGGAG
TAC-TTTTTTATAAAGAAAGTAAAAGTTTTCTGAAACTTTTTTTAATCGCTGTGATTATT
GCTTGTACAGTAGGTTTAA--------AATTTCTTTCTTAAATGAGTGAAAATAATTTTT
TTAGTAATTCTTTGATTTTAAAACTTACACACACTCTTTGCTCTTGGCGTTTCTAATTGC
AAACCTTTCT-AGCAAAATTTAAAGACAATTATAGCAAAGCTAAGATAAAGAAATTTAAA
CAAGCTCTAAAAA----TAGAGCTTGTTTGG-AACCTTATAGTTCAGGTTTAGATGTTTT
CTAAATTTTTTATCGAAAGACCTGTTTTTGCTTCAGTTGTTGCAATTATCATTTCTTTAG
[truncated: 73,387,247 more chars]
